# Supplementary material for: (S)-(−)-1-Phenyl­ethanaminium hexa­noate
Source: Acta Crystallogr Sect E Struct Rep Online. 2012 Nov 10;68(Pt 12):o3335. doi: 10.1107/S1600536812045746 (PMC3588937; doi:10.1107/S1600536812045746)
Supplement: Supplementary file 1 [file e-68-o3335-sup1.cif]

##############################################################################
#                                                                            #
# This CIF contains the data in a paper accepted for publication in          #
# Acta Crystallographica Section E. It conforms to the requirements of       #
# Notes for Authors for Acta Crystallographica Section E, and has been       #
# peer reviewed under the auspices of the IUCr Commission on Journals.       #
#                                                                            #
# Full details of the Crystallographic Information File format               #
# are given in the paper "The Crystallographic Information File (CIF):       #
# a New Standard Archive File for Crystallography" by S. R. Hall, F. H.      #
# Allen and I. D. Brown [Acta Cryst. (1991), A47, 655-685].                  #
#                                                                            #
# The current version of the core CIF dictionary is obtainable from          #
# ftp://ftp.iucr.org/pub/cif_core.dic.                                       #
#                                                                            #
# Software is freely available for graphical display of the structure(s)     #
# in this CIF. For information consult the CIF software page                 #
# http://www.iucr.org/resources/cif/software.                                #
#                                                                            #
# This file may be used for bona fide research purposes within the           #
# scientific community so long as proper attribution is given to the journal # 
# article from which it was obtained.                                        #
#                                                                            #
##############################################################################
data_I
_audit_creation_method     SHELXL-97
_chemical_name_systematic
;
(<i>S</i>)-(-)-1-Phenylethanaminium hexanoate
;
_chemical_name_common     ?
_chemical_formula_moiety     'C8 H12 N +, C6 H11 O2 -'
_chemical_formula_sum     'C14 H23 N O2'
_chemical_formula_iupac     'C8 H12 N +, C6 H11 O2 -'
_chemical_formula_weight     237.33
_chemical_melting_point     ?
_symmetry_cell_setting     hexagonal
_symmetry_space_group_name_H-M     'P 63'
_symmetry_space_group_name_Hall     'P 6c'
loop_
    _symmetry_equiv_pos_as_xyz
    'x, y, z'
    '-x, -y, z+1/2'
    '-y, x-y, z'
    '-x+y, -x, z'
    'x-y, x, z+1/2'
    'y, -x+y, z+1/2'
_cell_length_a     19.5845(5)
_cell_length_b     19.5845(5)
_cell_length_c     6.6307(2)
_cell_angle_alpha     90.00
_cell_angle_beta     90.00
_cell_angle_gamma     120.00
_cell_volume     2202.49(10)
_cell_formula_units_Z     6
_cell_measurement_reflns_used     7677
_cell_measurement_theta_min     1.00
_cell_measurement_theta_max     25.35
_cell_measurement_temperature     180(2)
_exptl_crystal_description     needle
_exptl_crystal_colour     colourless
_exptl_crystal_size_max     0.46
_exptl_crystal_size_mid     0.05
_exptl_crystal_size_min     0.05
_exptl_crystal_density_diffrn     1.074
_exptl_crystal_density_meas     ?
_exptl_crystal_density_method     'not measured'
_exptl_crystal_F_000     780
_exptl_absorpt_coefficient_mu     0.071
_exptl_absorpt_correction_type     multi-scan
_exptl_absorpt_process_details
;
(SORTAV; Blessing, 1995)
;
_exptl_absorpt_correction_T_min     0.740
_exptl_absorpt_correction_T_max     0.999
_exptl_special_details
;
multi-scan from symmetry-related measurements
Sortav (Blessing, 1995)
;
_diffrn_ambient_temperature     180(2)
_diffrn_radiation_type     MoK\a
_diffrn_radiation_wavelength     0.71073
_diffrn_radiation_source     'fine-focus sealed tube'
_diffrn_measurement_device_type     'Nonius KappaCCD'
_diffrn_measurement_method     'Thin slice \w and \f scans'
_diffrn_reflns_number     11638
_diffrn_reflns_av_R_equivalents     0.0637
_diffrn_reflns_av_sigmaI/netI     0.0320
_diffrn_reflns_theta_min     3.60
_diffrn_reflns_theta_max     25.35
_diffrn_reflns_theta_full     25.35
_diffrn_measured_fraction_theta_max     0.994
_diffrn_measured_fraction_theta_full     0.994
_diffrn_reflns_limit_h_min     -23
_diffrn_reflns_limit_h_max     22
_diffrn_reflns_limit_k_min     -22
_diffrn_reflns_limit_k_max     23
_diffrn_reflns_limit_l_min     -7
_diffrn_reflns_limit_l_max     7
_refine_special_details
;
Refinement of <i>F</i>^2^ against ALL reflections. The weighted <i>R</i>-factor
<i>wR</i> and goodness of fit <i>S</i> are based on <i>F</i>^2^, conventional
<i>R</i>-factors <i>R</i> are based on <i>F</i>, with <i>F</i> set to zero for
negative <i>F</i>^2^. The threshold expression of <i>F</i>^2^ >
\s(<i>F</i>^2^) is used only for calculating <i>R</i>-factors(gt) <i>etc</i>.
and is not relevant to the choice of reflections for refinement.
<i>R</i>-factors based on <i>F</i>^2^ are statistically about twice as large
as those based on <i>F</i>, and <i>R</i>- factors based on ALL data will be
even larger.
;
_reflns_number_total     1461
_reflns_number_gt     1270
_reflns_threshold_expression     I>2sigma(I)
_refine_ls_structure_factor_coef     Fsqd
_refine_ls_matrix_type     full
_refine_ls_R_factor_all     0.0509
_refine_ls_R_factor_gt     0.0396
_refine_ls_wR_factor_gt     0.0826
_refine_ls_wR_factor_ref     0.0867
_refine_ls_goodness_of_fit_ref     1.064
_refine_ls_restrained_S_all     1.064
_refine_ls_number_reflns     1461
_refine_ls_number_parameters     157
_refine_ls_number_restraints     1
_refine_ls_hydrogen_treatment     constr
_refine_ls_weighting_scheme     calc
_refine_ls_weighting_details
         'calc w=1/[\s^2^(Fo^2^)+(0.0379P)^2^+0.3614P] where P=(Fo^2^+2Fc^2^)/3'
_atom_sites_solution_hydrogens     geom
_atom_sites_solution_primary     direct
_atom_sites_solution_secondary     difmap
_refine_ls_shift/su_max     0.000
_refine_ls_shift/su_mean     0.000
_refine_diff_density_max     0.108
_refine_diff_density_min     -0.143
_refine_ls_extinction_method     none
_refine_ls_extinction_coef     ?
loop_
    _atom_type_symbol
    _atom_type_description
    _atom_type_scat_dispersion_real
    _atom_type_scat_dispersion_imag
    _atom_type_scat_source
    'C' 'C' 0.0033 0.0016
                         'International Tables Vol C Tables 4.2.6.8 and 6.1.1.4'
    'H' 'H' 0.0000 0.0000
                         'International Tables Vol C Tables 4.2.6.8 and 6.1.1.4'
    'O' 'O' 0.0106 0.0060
                         'International Tables Vol C Tables 4.2.6.8 and 6.1.1.4'
    'N' 'N' 0.0061 0.0033
                         'International Tables Vol C Tables 4.2.6.8 and 6.1.1.4'
_computing_data_collection     'COLLECT (Nonius, 1998)'
_computing_cell_refinement     'SCALEPACK (Otwinowski & Minor, 1997)'
_computing_data_reduction
;
DENZO and SCALEPACK (Otwinowski & Minor, 1997)
;
_computing_structure_solution     'SIR92 (Altomare <i>et al.</i>, 1994)'
_computing_structure_refinement     'SHELXL97 (Sheldrick 2008)'
_computing_molecular_graphics     'Mercury (Macrae <i>et al.</i>, 2008)'
_computing_publication_material     'SHELXL97 (Sheldrick 2008)'
loop_
    _atom_site_type_symbol
    _atom_site_label
    _atom_site_fract_x
    _atom_site_fract_y
    _atom_site_fract_z
    _atom_site_U_iso_or_equiv
    _atom_site_adp_type
    _atom_site_calc_flag
    _atom_site_refinement_flags
    _atom_site_occupancy
    _atom_site_symmetry_multiplicity
    _atom_site_disorder_assembly
    _atom_site_disorder_group
    N N1 0.51079(11) 0.94274(11) 0.0797(3) 0.0332(4) Uani d . 1 1 . .
    H H1A 0.5437 0.9491 -0.0246 0.050 Uiso calc R 1 1 . .
    H H1B 0.5394 0.9618 0.1949 0.050 Uiso calc R 1 1 . .
    H H1C 0.4849 0.9695 0.0530 0.050 Uiso calc R 1 1 . .
    C C1 0.49217(13) 0.81354(13) 0.1884(4) 0.0352(5) Uani d . 1 1 . .
    C C2 0.46986(15) 0.77731(15) 0.3746(4) 0.0442(6) Uani d . 1 1 . .
    H H2 0.4295 0.7797 0.4483 0.053 Uiso calc R 1 1 . .
    C C3 0.50523(17) 0.73764(15) 0.4557(5) 0.0530(7) Uani d . 1 1 . .
    H H3 0.4899 0.7139 0.5850 0.064 Uiso calc R 1 1 . .
    C C4 0.56286(17) 0.73265(15) 0.3483(5) 0.0534(8) Uani d . 1 1 . .
    H H4 0.5871 0.7051 0.4027 0.064 Uiso calc R 1 1 . .
    C C5 0.58501(16) 0.76781(15) 0.1621(5) 0.0497(7) Uani d . 1 1 . .
    H H5 0.6246 0.7642 0.0879 0.060 Uiso calc R 1 1 . .
    C C6 0.55026(14) 0.80857(15) 0.0807(4) 0.0415(6) Uani d . 1 1 . .
    H H6 0.5662 0.8329 -0.0479 0.050 Uiso calc R 1 1 . .
    C C7 0.45226(13) 0.85703(14) 0.1056(4) 0.0367(6) Uani d . 1 1 . .
    H H7 0.4121 0.8522 0.2063 0.044 Uiso calc R 1 1 . .
    C C8 0.41036(17) 0.82438(18) -0.0939(5) 0.0580(8) Uani d . 1 1 . .
    H H8A 0.3859 0.8549 -0.1387 0.087 Uiso calc R 1 1 . .
    H H8B 0.3696 0.7690 -0.0765 0.087 Uiso calc R 1 1 . .
    H H8C 0.4486 0.8281 -0.1951 0.087 Uiso calc R 1 1 . .
    O O1 0.57647(10) 0.99218(11) 0.4586(3) 0.0445(5) Uani d . 1 1 . .
    O O2 0.60989(10) 0.96859(11) 0.7585(3) 0.0492(5) Uani d . 1 1 . .
    C C9 0.61695(13) 0.97445(13) 0.5718(4) 0.0326(5) Uani d . 1 1 . .
    C C10 0.67789(14) 0.95875(14) 0.4762(4) 0.0360(5) Uani d . 1 1 . .
    H H10A 0.6532 0.9013 0.4529 0.043 Uiso calc R 1 1 . .
    H H10B 0.7211 0.9736 0.5745 0.043 Uiso calc R 1 1 . .
    C C11 0.71404(14) 1.00073(15) 0.2782(4) 0.0396(6) Uani d . 1 1 . .
    H H11A 0.6714 0.9874 0.1792 0.047 Uiso calc R 1 1 . .
    H H11B 0.7414 1.0584 0.3008 0.047 Uiso calc R 1 1 . .
    C C12 0.77217(14) 0.97868(14) 0.1911(4) 0.0396(6) Uani d . 1 1 . .
    H H12A 0.8136 0.9902 0.2926 0.048 Uiso calc R 1 1 . .
    H H12B 0.7442 0.9212 0.1647 0.048 Uiso calc R 1 1 . .
    C C13 0.81090(17) 1.02175(16) -0.0018(4) 0.0495(7) Uani d . 1 1 . .
    H H13A 0.8426 1.0789 0.0267 0.059 Uiso calc R 1 1 . .
    H H13B 0.7695 1.0138 -0.1000 0.059 Uiso calc R 1 1 . .
    C C14 0.8639(2) 0.99434(19) -0.0959(5) 0.0714(10) Uani d . 1 1 . .
    H H14A 0.8851 1.0221 -0.2237 0.107 Uiso calc R 1 1 . .
    H H14B 0.8333 0.9374 -0.1208 0.107 Uiso calc R 1 1 . .
    H H14C 0.9075 1.0058 -0.0037 0.107 Uiso calc R 1 1 . .
loop_
    _atom_site_aniso_label
    _atom_site_aniso_U_11
    _atom_site_aniso_U_22
    _atom_site_aniso_U_33
    _atom_site_aniso_U_12
    _atom_site_aniso_U_13
    _atom_site_aniso_U_23
    N1 0.0388(10) 0.0438(11) 0.0260(9) 0.0273(9) 0.0000(9) -0.0005(9)
    C1 0.0343(12) 0.0335(12) 0.0342(13) 0.0143(10) -0.0028(11) -0.0051(12)
    C2 0.0440(14) 0.0454(14) 0.0401(15) 0.0202(12) 0.0053(12) 0.0048(12)
    C3 0.0592(17) 0.0431(15) 0.0479(18) 0.0189(14) -0.0035(15) 0.0121(14)
    C4 0.0577(18) 0.0333(14) 0.070(2) 0.0229(13) -0.0176(16) -0.0024(15)
    C5 0.0481(15) 0.0459(15) 0.0634(19) 0.0297(13) -0.0045(15) -0.0113(15)
    C6 0.0441(14) 0.0422(14) 0.0392(13) 0.0223(12) 0.0030(13) -0.0027(12)
    C7 0.0317(12) 0.0433(13) 0.0362(14) 0.0195(11) 0.0033(11) 0.0028(11)
    C8 0.0509(17) 0.0625(18) 0.059(2) 0.0272(14) -0.0232(15) -0.0104(16)
    O1 0.0534(10) 0.0647(11) 0.0333(10) 0.0430(9) -0.0058(9) -0.0097(9)
    O2 0.0512(11) 0.0703(13) 0.0298(11) 0.0331(10) 0.0079(9) 0.0073(9)
    C9 0.0327(12) 0.0322(12) 0.0300(15) 0.0142(10) -0.0018(11) -0.0032(11)
    C10 0.0373(13) 0.0420(13) 0.0321(13) 0.0223(11) -0.0006(11) -0.0004(11)
    C11 0.0427(14) 0.0453(14) 0.0339(14) 0.0244(12) 0.0017(11) 0.0003(12)
    C12 0.0361(13) 0.0390(13) 0.0406(14) 0.0164(11) 0.0013(12) -0.0020(12)
    C13 0.0524(16) 0.0557(16) 0.0407(14) 0.0272(14) 0.0092(13) 0.0006(14)
    C14 0.084(2) 0.0603(19) 0.072(2) 0.0374(17) 0.0398(19) 0.0078(17)
_geom_special_details
;
All e.s.d.'s (except the e.s.d. in the dihedral angle between two l.s. planes)
are estimated using the full covariance matrix. The cell e.s.d.'s are taken
into account individually in the estimation of e.s.d.'s in distances, angles
and torsion angles; correlations between e.s.d.'s in cell parameters are only
used when they are defined by crystal symmetry. An approximate (isotropic)
treatment of cell e.s.d.'s is used for estimating e.s.d.'s involving l.s.
planes.
;
loop_
    _geom_bond_atom_site_label_1
    _geom_bond_atom_site_label_2
    _geom_bond_site_symmetry_2
    _geom_bond_distance
    _geom_bond_publ_flag
    N1 C7 . 1.496(3) ?
    N1 H1A . 0.9100 ?
    N1 H1B . 0.9100 ?
    N1 H1C . 0.9100 ?
    C1 C2 . 1.382(4) ?
    C1 C6 . 1.387(3) ?
    C1 C7 . 1.518(3) ?
    C2 C3 . 1.382(4) ?
    C2 H2 . 0.9500 ?
    C3 C4 . 1.378(4) ?
    C3 H3 . 0.9500 ?
    C4 C5 . 1.374(4) ?
    C4 H4 . 0.9500 ?
    C5 C6 . 1.391(4) ?
    C5 H5 . 0.9500 ?
    C6 H6 . 0.9500 ?
    C7 C8 . 1.519(4) ?
    C7 H7 . 1.0000 ?
    C8 H8A . 0.9800 ?
    C8 H8B . 0.9800 ?
    C8 H8C . 0.9800 ?
    O1 C9 . 1.260(3) ?
    O2 C9 . 1.244(3) ?
    C9 C10 . 1.513(3) ?
    C10 C11 . 1.522(4) ?
    C10 H10A . 0.9900 ?
    C10 H10B . 0.9900 ?
    C11 C12 . 1.519(3) ?
    C11 H11A . 0.9900 ?
    C11 H11B . 0.9900 ?
    C12 C13 . 1.511(4) ?
    C12 H12A . 0.9900 ?
    C12 H12B . 0.9900 ?
    C13 C14 . 1.520(4) ?
    C13 H13A . 0.9900 ?
    C13 H13B . 0.9900 ?
    C14 H14A . 0.9800 ?
    C14 H14B . 0.9800 ?
    C14 H14C . 0.9800 ?
loop_
    _geom_angle_atom_site_label_1
    _geom_angle_atom_site_label_2
    _geom_angle_atom_site_label_3
    _geom_angle_site_symmetry_1
    _geom_angle_site_symmetry_3
    _geom_angle
    _geom_angle_publ_flag
    C7 N1 H1A . . 109.5 ?
    C7 N1 H1B . . 109.5 ?
    H1A N1 H1B . . 109.5 ?
    C7 N1 H1C . . 109.5 ?
    H1A N1 H1C . . 109.5 ?
    H1B N1 H1C . . 109.5 ?
    C2 C1 C6 . . 118.9(2) ?
    C2 C1 C7 . . 119.5(2) ?
    C6 C1 C7 . . 121.6(2) ?
    C1 C2 C3 . . 121.2(3) ?
    C1 C2 H2 . . 119.4 ?
    C3 C2 H2 . . 119.4 ?
    C4 C3 C2 . . 119.8(3) ?
    C4 C3 H3 . . 120.1 ?
    C2 C3 H3 . . 120.1 ?
    C5 C4 C3 . . 119.5(3) ?
    C5 C4 H4 . . 120.2 ?
    C3 C4 H4 . . 120.2 ?
    C4 C5 C6 . . 120.9(3) ?
    C4 C5 H5 . . 119.5 ?
    C6 C5 H5 . . 119.5 ?
    C1 C6 C5 . . 119.6(3) ?
    C1 C6 H6 . . 120.2 ?
    C5 C6 H6 . . 120.2 ?
    N1 C7 C1 . . 110.52(17) ?
    N1 C7 C8 . . 108.8(2) ?
    C1 C7 C8 . . 113.6(2) ?
    N1 C7 H7 . . 107.9 ?
    C1 C7 H7 . . 107.9 ?
    C8 C7 H7 . . 107.9 ?
    C7 C8 H8A . . 109.5 ?
    C7 C8 H8B . . 109.5 ?
    H8A C8 H8B . . 109.5 ?
    C7 C8 H8C . . 109.5 ?
    H8A C8 H8C . . 109.5 ?
    H8B C8 H8C . . 109.5 ?
    O2 C9 O1 . . 124.2(2) ?
    O2 C9 C10 . . 117.4(2) ?
    O1 C9 C10 . . 118.4(2) ?
    C9 C10 C11 . . 116.9(2) ?
    C9 C10 H10A . . 108.1 ?
    C11 C10 H10A . . 108.1 ?
    C9 C10 H10B . . 108.1 ?
    C11 C10 H10B . . 108.1 ?
    H10A C10 H10B . . 107.3 ?
    C12 C11 C10 . . 112.7(2) ?
    C12 C11 H11A . . 109.0 ?
    C10 C11 H11A . . 109.0 ?
    C12 C11 H11B . . 109.0 ?
    C10 C11 H11B . . 109.0 ?
    H11A C11 H11B . . 107.8 ?
    C13 C12 C11 . . 113.7(2) ?
    C13 C12 H12A . . 108.8 ?
    C11 C12 H12A . . 108.8 ?
    C13 C12 H12B . . 108.8 ?
    C11 C12 H12B . . 108.8 ?
    H12A C12 H12B . . 107.7 ?
    C12 C13 C14 . . 113.0(2) ?
    C12 C13 H13A . . 109.0 ?
    C14 C13 H13A . . 109.0 ?
    C12 C13 H13B . . 109.0 ?
    C14 C13 H13B . . 109.0 ?
    H13A C13 H13B . . 107.8 ?
    C13 C14 H14A . . 109.5 ?
    C13 C14 H14B . . 109.5 ?
    H14A C14 H14B . . 109.5 ?
    C13 C14 H14C . . 109.5 ?
    H14A C14 H14C . . 109.5 ?
    H14B C14 H14C . . 109.5 ?
loop_
    _geom_torsion_atom_site_label_1
    _geom_torsion_atom_site_label_2
    _geom_torsion_atom_site_label_3
    _geom_torsion_atom_site_label_4
    _geom_torsion_site_symmetry_1
    _geom_torsion_site_symmetry_2
    _geom_torsion_site_symmetry_3
    _geom_torsion_site_symmetry_4
    _geom_torsion
    _geom_torsion_publ_flag
    C6 C1 C2 C3 . . . . 1.0(4) ?
    C7 C1 C2 C3 . . . . -179.6(2) ?
    C1 C2 C3 C4 . . . . -1.1(4) ?
    C2 C3 C4 C5 . . . . 0.5(4) ?
    C3 C4 C5 C6 . . . . 0.3(4) ?
    C2 C1 C6 C5 . . . . -0.3(4) ?
    C7 C1 C6 C5 . . . . -179.7(2) ?
    C4 C5 C6 C1 . . . . -0.4(4) ?
    C2 C1 C7 N1 . . . . 117.3(2) ?
    C6 C1 C7 N1 . . . . -63.3(3) ?
    C2 C1 C7 C8 . . . . -120.0(3) ?
    C6 C1 C7 C8 . . . . 59.4(3) ?
    O2 C9 C10 C11 . . . . -152.0(2) ?
    O1 C9 C10 C11 . . . . 28.2(3) ?
    C9 C10 C11 C12 . . . . -177.9(2) ?
    C10 C11 C12 C13 . . . . -178.0(2) ?
    C11 C12 C13 C14 . . . . -175.4(3) ?
loop_
    _geom_hbond_atom_site_label_D
    _geom_hbond_atom_site_label_H
    _geom_hbond_atom_site_label_A
    _geom_hbond_site_symmetry_A
    _geom_hbond_distance_DH
    _geom_hbond_distance_HA
    _geom_hbond_distance_DA
    _geom_hbond_angle_DHA
    N1 H1A O2 1_554 0.91 1.84 2.753(3) 176
    N1 H1B O1 . 0.91 1.87 2.768(3) 167
    N1 H1C O1 2_674 0.91 1.82 2.714(2) 168
data_global
_journal_date_recd_electronic     2012-10-26
_journal_date_accepted     2012-11-05
_journal_name_full     'Acta Crystallographica, Section E'
_journal_year     2012
_journal_volume     68
_journal_issue     12
_journal_page_first     o3335
_journal_page_last     o3335
_journal_paper_category     QO
_journal_paper_doi     10.1107/S1600536812045746
_journal_coeditor_code     MW2095
_publ_contact_author_name     'Mary H. Wood'
_publ_contact_author_address
;
BP Institute and Department of Chemistry
University of Cambridge
Cambridge
England
;
_publ_contact_author_email     'stuart@bpi.cam.ac.uk'
_publ_contact_author_fax     '01223 765701'
_publ_contact_author_phone     '01223 765700'
_publ_section_title
;
(<i>S</i>)-(-)-1-Phenylethanaminium hexanoate
;
loop_
    _publ_author_name
    _publ_author_footnote
    _publ_author_address
    'Wood, Mary H.' .
;
BP Institute and Department of Chemistry
University of Cambridge
Cambridge CB3 0EZ
England
;
    'Clarke, Stuart M.' .
;
BP Institute and Department of Chemistry
University of Cambridge
Cambridge CB3 0EZ
England
;
