# Supplementary material for: (S)-(−)-1-Phenyl­ethanaminium hexa­noate
Source: Acta Crystallogr Sect E Struct Rep Online. 2012 Nov 10;68(Pt 12):o3335. doi: 10.1107/S1600536812045746 (PMC3588937; doi:10.1107/S1600536812045746)
Supplement: Supplementary file 2 [file e-68-o3335-Isup2.hkl]

# 
# h,k,l, Fc-squared, Fo-squared, sigma(Fo-squared) and status flag 
# 
data_I
_shelx_title '  cl1203 (MW032-06) in P6(3)' 
_shelx_refln_list_code          4 
_shelx_F_calc_maximum      123.24 
_exptl_crystal_F_000       780.00 
_reflns_d_resolution_high  0.8299 
 
loop_ 
 _symmetry_equiv_pos_as_xyz 
 'x, y, z' 
 '-x, -y, z+1/2' 
 '-y, x-y, z' 
 '-x+y, -x, z' 
 'x-y, x, z+1/2' 
 'y, -x+y, z+1/2' 
 
_cell_length_a    19.5845 
_cell_length_b    19.5845 
_cell_length_c     6.6307 
_cell_angle_alpha  90.000 
_cell_angle_beta   90.000 
_cell_angle_gamma 120.000 
 
_shelx_F_squared_multiplier     1.000 
 
loop_ 
 _refln_index_h 
 _refln_index_k 
 _refln_index_l 
 _refln_F_squared_calc 
 _refln_F_squared_meas 
 _refln_F_squared_sigma 
 _refln_observed_status 
   0   3   0        1.85       16.49      2.57 o 
  -3   4   0        2.69       10.58      2.88 o 
  -2   4   0    12020.55    11339.35    184.99 o 
  -1   4   0     1781.82     1799.99     32.78 o 
   0   4   0     7844.39     7441.36    130.67 o 
  -4   5   0     7492.40     7371.14    126.34 o 
  -3   5   0        6.56        6.30      1.40 o 
  -2   5   0      593.11      518.95      8.28 o 
  -1   5   0      264.38      243.15      6.54 o 
   0   5   0    15187.19    14606.26    238.00 o 
  -5   6   0     2021.52     2119.23     35.83 o 
  -4   6   0      488.48      448.34      8.16 o 
  -3   6   0     1580.94     1551.63     25.54 o 
  -2   6   0     7651.85     7515.26    128.06 o 
  -1   6   0       50.08       55.19      2.62 o 
   0   6   0       77.90       65.25      4.35 o 
  -6   7   0     1620.95     1689.78     32.68 o 
  -5   7   0     2490.89     2509.30     38.09 o 
  -4   7   0     1751.79     1760.27     31.14 o 
  -3   7   0      233.57      254.22      4.85 o 
  -2   7   0        3.95       -3.27      3.27 o 
  -1   7   0      270.96      268.73      7.38 o 
   0   7   0     2909.82     3032.48     54.28 o 
  -7   8   0      136.39      134.60      5.90 o 
  -6   8   0        2.77        0.24      2.67 o 
  -5   8   0      531.52      559.10     11.11 o 
  -4   8   0      104.71      118.38      5.65 o 
  -3   8   0      996.16     1008.43     17.98 o 
  -2   8   0     1601.48     1667.85     33.25 o 
  -1   8   0       88.49       84.04      3.16 o 
   0   8   0        5.99       -1.80      3.14 o 
  -8   9   0      298.32      311.61      7.19 o 
  -7   9   0       69.82       58.84      2.82 o 
  -6   9   0      145.09      139.93      3.57 o 
  -5   9   0      120.58      152.50      6.44 o 
  -4   9   0      294.76      313.57      6.53 o 
  -3   9   0      273.22      272.70      6.50 o 
  -2   9   0      260.37      231.04      7.14 o 
  -1   9   0     1591.17     1564.34     27.46 o 
   0   9   0       27.41       30.63      5.14 o 
  -9  10   0      215.01      233.82      6.48 o 
  -8  10   0      963.06     1019.55     17.87 o 
  -7  10   0      112.74      114.91      4.85 o 
  -6  10   0      343.78      354.64      6.90 o 
  -5  10   0      200.04      189.01      5.59 o 
  -4  10   0       21.15       26.08      3.97 o 
  -3  10   0       15.86       18.28      5.17 o 
  -2  10   0      337.87      371.36      9.15 o 
  -1  10   0      530.46      579.48     10.98 o 
   0  10   0      437.36      452.73     10.83 o 
 -10  11   0       83.73       80.06      7.20 o 
  -9  11   0        7.85        5.81      2.82 o 
  -8  11   0       11.37       11.51      1.53 o 
  -7  11   0      200.17      203.27      5.28 o 
  -6  11   0       67.12       64.08      3.35 o 
  -5  11   0       68.73       63.56      4.92 o 
  -4  11   0      187.24      191.92      5.08 o 
  -3  11   0      501.98      501.60     11.02 o 
  -2  11   0       91.99       84.36      5.14 o 
  -1  11   0      318.28      306.46      6.49 o 
   0  11   0      105.20      118.98     23.05 o 
 -11  12   0      127.02      113.36      4.39 o 
 -10  12   0        4.15       16.70     10.37 o 
  -9  12   0      148.70      155.17     15.41 o 
  -8  12   0      904.09      950.81     20.49 o 
  -7  12   0       38.23       39.57      3.69 o 
  -6  12   0     2192.03     2251.48     39.52 o 
  -5  12   0       11.64       10.72      2.77 o 
  -4  12   0      821.40      823.93     17.14 o 
  -3  12   0     1222.53     1292.33     27.44 o 
  -2  12   0      641.84      691.01     22.29 o 
  -1  12   0       50.72       44.79      7.79 o 
   0  12   0      138.98      122.09      5.57 o 
 -12  13   0       75.56       75.90      3.61 o 
 -11  13   0      224.68      237.83      6.55 o 
 -10  13   0       16.76       17.78      1.93 o 
  -9  13   0       50.46       44.14      4.89 o 
  -8  13   0      111.69      122.52      5.96 o 
  -7  13   0        0.13        3.00      2.91 o 
  -6  13   0        0.55        1.18      4.39 o 
  -5  13   0        7.62        8.82      3.21 o 
  -4  13   0       87.73       89.04      4.92 o 
  -3  13   0      507.78      501.38     10.17 o 
  -2  13   0     1211.68     1291.71     25.20 o 
  -1  13   0      295.25      329.26      7.83 o 
   0  13   0      311.83      291.39      8.28 o 
 -13  14   0        0.01        2.78      3.04 o 
 -12  14   0        4.35        2.85      4.44 o 
 -11  14   0       34.35       32.85      2.43 o 
 -10  14   0       14.39       20.69      3.80 o 
  -9  14   0      151.41      149.62      9.35 o 
  -8  14   0       24.37       20.94      2.83 o 
  -7  14   0      534.90      550.51     13.71 o 
  -6  14   0      308.47      299.99     13.17 o 
  -5  14   0       58.84       64.88      4.42 o 
  -4  14   0      669.45      682.88     26.11 o 
  -3  14   0       82.77       72.28      3.62 o 
  -2  14   0      796.71      794.69     23.49 o 
  -1  14   0      754.04      783.45     19.57 o 
   0  14   0       66.30       70.47      3.60 o 
 -14  15   0      161.58      158.07      6.02 o 
 -13  15   0       72.12       75.33      3.45 o 
 -12  15   0      169.28      172.78      4.97 o 
 -11  15   0       20.37       25.54      2.93 o 
 -10  15   0       78.02       75.22      4.02 o 
  -9  15   0      331.09      336.36      8.48 o 
  -8  15   0       12.41       17.09      4.70 o 
  -7  15   0      159.90      163.54      8.31 o 
  -6  15   0      395.86      403.34     16.60 o 
  -5  15   0       98.73       97.65     11.50 o 
  -4  15   0      347.00      338.27      8.55 o 
  -3  15   0      266.27      285.38      7.16 o 
  -2  15   0       63.42       55.43      3.99 o 
  -1  15   0        1.51       -3.23      3.43 o 
   0  15   0        2.84        3.10      3.08 o 
 -15  16   0       11.78        8.50      3.01 o 
 -14  16   0      351.50      349.32      8.95 o 
 -13  16   0      189.72      188.89      7.41 o 
 -12  16   0      121.69      116.09      5.44 o 
 -11  16   0       62.44       62.55      4.20 o 
 -10  16   0        4.36        3.17      5.39 o 
  -9  16   0      652.64      637.56     14.41 o 
  -8  16   0        2.03       -1.58      3.39 o 
  -7  16   0      253.59      253.38     10.31 o 
  -6  16   0        4.79        0.35      3.58 o 
  -5  16   0        0.30        6.64      6.00 o 
  -4  16   0      423.17      403.47     10.47 o 
  -3  16   0      180.66      176.91      5.93 o 
  -2  16   0       58.40       57.83      5.14 o 
  -1  16   0        0.72       -0.82      4.34 o 
   0  16   0        8.62       12.82      3.98 o 
 -16  17   0      119.25      120.82      6.99 o 
 -15  17   0       22.71       23.64      2.66 o 
 -14  17   0       62.22       63.48      7.08 o 
 -13  17   0      120.25      130.84      5.73 o 
 -12  17   0       17.20       17.99      5.76 o 
 -11  17   0      296.70      329.63      9.51 o 
 -10  17   0      198.42      189.22      5.58 o 
  -9  17   0        2.72        5.91      4.18 o 
  -8  17   0      126.46      103.90     18.98 o 
  -7  17   0       37.29       39.31      4.05 o 
  -6  17   0       91.96       92.72      9.08 o 
  -5  17   0        0.13        6.21      3.97 o 
  -4  17   0        9.72       14.13      3.90 o 
  -3  17   0       70.14       62.88      5.30 o 
  -2  17   0        1.92       -4.10      4.10 o 
  -1  17   0       17.27       18.89      5.21 o 
   0  17   0        1.83        3.91      4.45 o 
 -17  18   0       54.05       49.72      6.41 o 
 -16  18   0        2.88        6.72      4.26 o 
 -15  18   0       14.49        7.72      4.70 o 
 -14  18   0       23.79       21.05      5.02 o 
 -13  18   0      273.63      275.16     11.39 o 
 -12  18   0       34.93       31.05      5.63 o 
 -11  18   0       16.08       13.80      3.36 o 
 -10  18   0      138.69      127.19      5.68 o 
  -9  18   0      166.36      183.23     13.69 o 
  -8  18   0       26.53       26.77      4.52 o 
  -7  18   0        9.34       -1.62      5.01 o 
  -6  18   0        0.90        0.00      7.05 o 
  -5  18   0      194.83      189.52      8.78 o 
  -4  18   0        0.17       -2.52      4.30 o 
  -3  18   0        0.16        6.43      1.97 o 
  -2  18   0        1.40        5.86      9.56 o 
  -1  18   0       74.98       98.61      8.42 o 
   0  18   0        0.85        5.29      5.20 o 
 -18  19   0        8.56       22.88      6.13 o 
 -17  19   0       17.17       17.71      6.42 o 
 -16  19   0       35.86       38.99      5.14 o 
 -15  19   0      152.85      158.73      7.51 o 
 -14  19   0      116.67      139.85      8.37 o 
 -13  19   0      172.82      197.84     17.53 o 
 -12  19   0       80.05       84.13      6.64 o 
 -11  19   0       24.31       34.87      7.81 o 
 -10  19   0      229.43      218.89      9.84 o 
  -9  19   0        0.12       -0.43      6.79 o 
  -8  19   0       18.28       10.01     12.69 o 
  -7  19   0       35.00       28.67      5.98 o 
  -6  19   0      136.16      142.87      7.25 o 
  -5  19   0       13.17       24.71      7.63 o 
  -4  19   0       28.32       41.58      7.56 o 
  -3  19   0       12.87       -1.17      7.16 o 
  -2  19   0       14.30       14.60      4.71 o 
  -1  19   0       84.98       89.04     10.41 o 
   0  19   0        8.39        6.45      7.54 o 
 -19  20   0        0.11       13.65      8.33 o 
 -18  20   0       80.95      106.95     11.53 o 
 -17  20   0       43.93       41.04      5.50 o 
 -16  20   0       54.37       78.01      6.44 o 
 -15  20   0       41.97       40.80      6.83 o 
 -14  20   0       30.32       17.10      6.66 o 
 -13  20   0        0.19        5.51      5.56 o 
 -12  20   0       36.88       50.47     15.38 o 
 -11  20   0      117.33      111.68     14.79 o 
 -10  20   0       51.83       72.76     12.12 o 
  -9  20   0       41.07       36.23      6.41 o 
  -8  20   0        4.18        6.56     16.94 o 
  -7  20   0        5.43       -0.39      6.28 o 
  -6  20   0        8.12       -1.49      6.11 o 
  -5  20   0        0.04        6.38     15.99 o 
  -4  20   0        4.61        9.03      5.92 o 
  -3  20   0        0.77       -6.74     16.13 o 
  -2  20   0       13.24        8.13      5.04 o 
  -1  20   0       44.68       60.59      6.95 o 
   0  20   0       24.86       23.40      6.20 o 
 -19  21   0       38.94       60.93     12.20 o 
 -18  21   0       32.64       45.58      6.09 o 
 -17  21   0      175.04      167.02     11.47 o 
 -16  21   0       68.39       83.56      7.02 o 
 -15  21   0       22.49       25.51     21.85 o 
 -14  21   0      149.89      172.66     12.32 o 
 -13  21   0       18.79       25.30      6.82 o 
 -12  21   0        1.12        2.18      5.35 o 
 -11  21   0        0.12       -8.66     10.24 o 
 -10  21   0       15.41       22.99      7.28 o 
  -9  21   0       64.61       82.14      7.11 o 
  -8  21   0       26.05       16.85     16.51 o 
  -7  21   0        0.26       -0.88      6.82 o 
  -6  21   0        0.56        7.70      8.66 o 
  -5  21   0       34.84       49.06      9.52 o 
  -4  21   0       11.59       24.68      6.67 o 
  -3  21   0       12.68       12.51     11.00 o 
  -2  21   0        1.95        2.38      5.94 o 
 -18  22   0        3.44        3.08      8.75 o 
 -17  22   0        5.76       -4.77      6.46 o 
 -16  22   0        5.46        7.87     14.28 o 
 -15  22   0      185.27      190.42     12.36 o 
 -14  22   0       36.64       41.71      8.45 o 
 -13  22   0       28.37       29.87      9.44 o 
 -12  22   0        4.18       -0.39      7.92 o 
 -11  22   0        6.10        5.88      6.69 o 
 -10  22   0       25.70       13.76      9.41 o 
  -9  22   0        2.50       -3.74      7.00 o 
  -8  22   0        2.31       19.31      7.31 o 
  -7  22   0       72.61       78.42     12.13 o 
  -6  22   0        7.16        7.96      5.89 o 
  -5  22   0        0.56       -4.83     11.64 o 
  -4  22   0       13.19       48.28     17.58 o 
 -16  23   0        7.82       10.77     10.77 o 
 -15  23   0        0.10       35.39     40.26 o 
 -14  23   0        0.21       32.82     16.40 o 
 -13  23   0       34.58       35.77     15.34 o 
 -12  23   0        2.59       -0.02      7.50 o 
 -11  23   0       29.59       31.14      6.25 o 
 -10  23   0       14.58       18.30      8.88 o 
  -9  23   0       26.26       35.62     11.12 o 
  -8  23   0        7.92       12.28      5.86 o 
  -7  23   0       17.16       10.14     16.22 o 
  -1   2   1      790.28      733.64     11.96 o 
   0   2   1     1187.45     1067.50     14.26 o 
  -2   3   1      179.29      189.44      2.69 o 
  -1   3   1     6230.75     5718.64     79.84 o 
   0   3   1     3805.01     3637.99     42.12 o 
  -3   4   1      813.41      785.72      9.19 o 
  -2   4   1    14368.30    12840.90    160.45 o 
  -1   4   1     2268.75     2273.10     27.02 o 
   0   4   1     3018.52     2949.93     33.78 o 
  -4   5   1      915.81      995.79     12.44 o 
  -3   5   1     5689.99     5477.65     63.13 o 
  -2   5   1    10998.28    10539.43    166.15 o 
  -1   5   1     2896.45     2789.44     33.00 o 
   0   5   1      492.55      497.92      7.25 o 
  -5   6   1     1231.56     1277.11     14.59 o 
  -4   6   1      127.90      125.32      2.46 o 
  -3   6   1     1446.50     1467.18     16.62 o 
  -2   6   1     2437.72     2351.81     31.56 o 
  -1   6   1      763.92      688.35      8.96 o 
   0   6   1       39.56       43.78      1.46 o 
  -6   7   1      798.68      823.35      8.89 o 
  -5   7   1       27.92       30.56      2.11 o 
  -4   7   1     3321.03     3303.92     46.81 o 
  -3   7   1       26.26       24.34      1.78 o 
  -2   7   1      697.39      653.71      8.43 o 
  -1   7   1     1026.13     1019.67     12.88 o 
   0   7   1      126.82      135.29      2.64 o 
  -7   8   1      595.25      603.73      7.92 o 
  -6   8   1     3522.20     3657.04     42.89 o 
  -5   8   1      137.73      162.06      2.43 o 
  -4   8   1     1926.48     1995.52     22.52 o 
  -3   8   1       35.20       47.05      1.71 o 
  -2   8   1     1047.39     1121.71     13.85 o 
  -1   8   1      729.08      704.13      9.62 o 
   0   8   1       43.50       40.55      2.42 o 
  -8   9   1     2116.66     2246.15     26.65 o 
  -7   9   1     1302.79     1360.86     16.67 o 
  -6   9   1     1273.38     1274.53     17.92 o 
  -5   9   1     1335.56     1432.32     21.02 o 
  -4   9   1     2342.68     2516.28     30.74 o 
  -3   9   1       48.87       42.77      1.88 o 
  -2   9   1      662.62      651.53     12.30 o 
  -1   9   1      452.77      453.21      6.95 o 
   0   9   1     1285.53     1298.77     14.98 o 
  -9  10   1     1001.65     1018.39     12.64 o 
  -8  10   1       90.89       85.60      3.08 o 
  -7  10   1     1005.54     1039.49     14.09 o 
  -6  10   1      307.23      320.46      4.93 o 
  -5  10   1       28.41       27.60      1.64 o 
  -4  10   1      235.90      228.80      3.37 o 
  -3  10   1      188.42      179.25      2.88 o 
  -2  10   1      705.07      695.07     10.16 o 
  -1  10   1       97.03      103.13      2.71 o 
   0  10   1      157.09      151.26      2.92 o 
 -10  11   1      407.61      427.20      7.44 o 
  -9  11   1      506.92      515.73      7.80 o 
  -8  11   1      936.13      982.90     12.83 o 
  -7  11   1     1329.63     1373.65     17.34 o 
  -6  11   1      560.80      548.98      7.95 o 
  -5  11   1      238.05      231.58      6.47 o 
  -4  11   1      173.39      187.09      3.24 o 
  -3  11   1       23.28       18.68      1.29 o 
  -2  11   1      167.50      169.69      3.47 o 
  -1  11   1      219.70      242.40      6.19 o 
   0  11   1      317.45      316.11      4.66 o 
 -11  12   1      207.88      202.64      3.65 o 
 -10  12   1      161.91      149.91      3.51 o 
  -9  12   1      588.14      599.58     18.14 o 
  -8  12   1      412.84      448.69      7.55 o 
  -7  12   1      692.60      724.58     11.84 o 
  -6  12   1       59.51       71.25      4.98 o 
  -5  12   1      107.45      128.09      4.26 o 
  -4  12   1      446.55      465.84      8.02 o 
  -3  12   1      242.83      245.25      7.59 o 
  -2  12   1      158.75      160.17      3.12 o 
  -1  12   1       49.96       47.34      2.57 o 
   0  12   1      174.96      181.00      3.58 o 
 -12  13   1        2.83        0.56      1.77 o 
 -11  13   1      130.82      132.23      4.55 o 
 -10  13   1       17.74       15.12      2.06 o 
  -9  13   1       15.07       12.80      1.67 o 
  -8  13   1      171.40      152.46      4.23 o 
  -7  13   1       35.21       32.95      3.84 o 
  -6  13   1       20.17       15.33      2.77 o 
  -5  13   1       66.71       61.66      2.44 o 
  -4  13   1      121.93      103.46      2.59 o 
  -3  13   1        8.72        9.19      1.57 o 
  -2  13   1      294.38      295.77      5.10 o 
  -1  13   1       34.65       29.41      2.00 o 
   0  13   1       65.64       61.18      2.24 o 
 -13  14   1      312.26      293.22      5.60 o 
 -12  14   1      104.76       90.37      4.83 o 
 -11  14   1      294.08      278.99      5.44 o 
 -10  14   1       44.87       41.60      1.80 o 
  -9  14   1       12.65       10.93      1.95 o 
  -8  14   1      278.54      264.55      7.33 o 
  -7  14   1       36.98       48.98      3.36 o 
  -6  14   1      318.77      340.84      5.75 o 
  -5  14   1       28.89       33.06      2.65 o 
  -4  14   1       14.89       18.42      2.02 o 
  -3  14   1      140.02      125.06      5.06 o 
  -2  14   1      103.62       92.45      2.60 o 
  -1  14   1        7.76        8.61      2.17 o 
   0  14   1       50.70       45.65      2.31 o 
 -14  15   1       36.91       29.22      2.41 o 
 -13  15   1      487.62      508.13      8.47 o 
 -12  15   1      124.31      122.12      3.48 o 
 -11  15   1      215.19      213.54      4.58 o 
 -10  15   1       40.37       33.01      2.13 o 
  -9  15   1      206.92      186.34      4.78 o 
  -8  15   1       65.30       61.94      3.79 o 
  -7  15   1      289.95      292.48      5.42 o 
  -6  15   1       33.93       36.68      3.82 o 
  -5  15   1       71.93       69.38      3.78 o 
  -4  15   1      463.74      427.13      7.70 o 
  -3  15   1       71.39       68.90      2.41 o 
  -2  15   1      168.06      159.70      4.68 o 
  -1  15   1       66.79       64.49      3.82 o 
   0  15   1      238.17      221.03      5.57 o 
 -15  16   1      161.75      160.21      6.09 o 
 -14  16   1       74.75       66.14      4.18 o 
 -13  16   1       52.13       53.83      3.74 o 
 -12  16   1      135.42      140.54      9.28 o 
 -11  16   1      391.90      410.95      7.41 o 
 -10  16   1       43.16       48.82      2.89 o 
  -9  16   1       23.52       20.93      4.05 o 
  -8  16   1      256.77      256.51      6.03 o 
  -7  16   1      162.87      155.60      3.58 o 
  -6  16   1      310.92      302.69      7.39 o 
  -5  16   1      389.20      371.17      7.51 o 
  -4  16   1      228.06      217.65      6.24 o 
  -3  16   1      135.53      116.45      2.77 o 
  -2  16   1       93.91       87.18      2.73 o 
  -1  16   1       49.00       49.64      3.48 o 
   0  16   1      128.91      132.65      7.31 o 
 -16  17   1       44.02       50.29      3.15 o 
 -15  17   1      109.12      102.55      3.59 o 
 -14  17   1       78.37       79.09      3.29 o 
 -13  17   1      130.12      125.05      3.91 o 
 -12  17   1       38.93       45.94      2.98 o 
 -11  17   1      143.04      139.28      4.95 o 
 -10  17   1       79.72       75.40      4.30 o 
  -9  17   1       97.46      100.03      3.51 o 
  -8  17   1      328.15      325.41      7.41 o 
  -7  17   1      251.01      229.01      5.65 o 
  -6  17   1       97.31       93.31      3.26 o 
  -5  17   1      261.03      232.75      5.49 o 
  -4  17   1       41.81       37.79      2.91 o 
  -3  17   1      151.71      146.73      4.59 o 
  -2  17   1       27.47       30.87      2.21 o 
  -1  17   1        0.39       -1.00      2.14 o 
   0  17   1       16.39       25.50      3.11 o 
 -17  18   1        0.83        2.75      3.01 o 
 -16  18   1       27.56       28.58      3.45 o 
 -15  18   1       11.09       15.30      3.21 o 
 -14  18   1       70.48       64.46      4.98 o 
 -13  18   1      147.34      147.76      7.36 o 
 -12  18   1      148.09      139.37      5.04 o 
 -11  18   1      222.02      220.52      6.72 o 
 -10  18   1      167.51      159.90      6.66 o 
  -9  18   1       26.29       30.43      3.03 o 
  -8  18   1      180.42      180.24      4.98 o 
  -7  18   1       23.49       17.85      3.71 o 
  -6  18   1       24.09       31.93      7.19 o 
  -5  18   1       32.32       31.61      3.73 o 
  -4  18   1       13.72       19.07      7.35 o 
  -3  18   1       59.93       63.03      2.60 o 
  -2  18   1       39.85       38.12      4.55 o 
  -1  18   1      118.31      113.09      4.34 o 
   0  18   1       13.74       14.93      3.72 o 
 -18  19   1       31.55       34.18      3.77 o 
 -17  19   1       52.62       52.72      4.20 o 
 -16  19   1       42.62       46.99      3.99 o 
 -15  19   1       68.22       63.04      4.31 o 
 -14  19   1       31.43       29.28      3.14 o 
 -13  19   1       30.65       31.09      4.53 o 
 -12  19   1      158.18      147.86      6.27 o 
 -11  19   1      157.42      168.18      6.33 o 
 -10  19   1        1.24       -3.99      3.99 o 
  -9  19   1       40.95       45.40      5.23 o 
  -8  19   1        9.57       14.13      4.14 o 
  -7  19   1        2.01        4.74      4.93 o 
  -6  19   1       85.14       89.79      6.62 o 
  -5  19   1       12.19       20.79      5.59 o 
  -4  19   1        0.85        5.90      3.60 o 
  -3  19   1       73.34       72.04      4.60 o 
  -2  19   1       25.49       23.46      3.40 o 
  -1  19   1        9.85        9.69      3.48 o 
   0  19   1       12.35        8.84     10.39 o 
 -19  20   1       38.74       42.12      9.06 o 
 -18  20   1       35.32       43.56      7.87 o 
 -17  20   1       31.16       29.17      3.27 o 
 -16  20   1        0.88        9.12      5.48 o 
 -15  20   1       53.18       49.94      3.59 o 
 -14  20   1       87.81       87.30      7.09 o 
 -13  20   1       22.28       27.55      5.65 o 
 -12  20   1       23.10       21.17      5.11 o 
 -11  20   1       69.09       59.34      8.15 o 
 -10  20   1      149.29      142.79      7.78 o 
  -9  20   1       33.58       46.20      6.07 o 
  -8  20   1       30.57       30.81      4.68 o 
  -7  20   1        6.10       16.72     14.46 o 
  -6  20   1       40.77       47.70      9.14 o 
  -5  20   1        1.55        4.14      5.30 o 
  -4  20   1       10.25       14.29      3.88 o 
  -3  20   1        7.92        8.14      4.56 o 
  -2  20   1       75.44       68.19     17.86 o 
  -1  20   1       40.60       42.58      3.98 o 
   0  20   1        8.74       15.29      6.25 o 
 -19  21   1       35.81       31.68      8.99 o 
 -18  21   1       14.58       20.25      6.16 o 
 -17  21   1       46.08       53.00      5.05 o 
 -16  21   1       57.40       51.48      8.90 o 
 -15  21   1       13.45       14.84      6.65 o 
 -14  21   1        8.57        6.00      4.01 o 
 -13  21   1       18.02       14.17      5.03 o 
 -12  21   1       25.01       22.50      4.61 o 
 -11  21   1        2.09        3.14      5.13 o 
 -10  21   1       36.40       41.63      7.32 o 
  -9  21   1        3.55        5.90     11.67 o 
  -8  21   1       10.01       15.68      5.14 o 
  -7  21   1        0.53        4.36      5.03 o 
  -6  21   1      132.47      139.80      7.32 o 
  -5  21   1       57.13       60.54      6.08 o 
  -4  21   1       37.60       48.89      5.10 o 
  -3  21   1       17.58       28.23      9.21 o 
  -2  21   1       50.98       38.87      4.81 o 
 -17  22   1        1.67        9.47      4.86 o 
 -16  22   1        8.02       17.76      4.75 o 
 -15  22   1        8.64        9.87      6.01 o 
 -14  22   1        7.50       19.66      7.36 o 
 -13  22   1        0.34       15.38      6.04 o 
 -12  22   1        1.44        5.10      4.95 o 
 -11  22   1        4.49        4.63      5.29 o 
 -10  22   1        1.42        6.72     11.49 o 
  -9  22   1       44.90       60.10      6.59 o 
  -8  22   1       41.90       57.13      5.37 o 
  -7  22   1        1.65        5.06      5.21 o 
  -6  22   1       17.63       15.89      4.93 o 
  -5  22   1       74.16       82.22      5.65 o 
 -15  23   1        1.62       24.76     16.19 o 
 -14  23   1       15.39       19.57      4.97 o 
 -13  23   1       32.39       58.77      7.12 o 
 -12  23   1        5.67       20.39      6.68 o 
 -11  23   1       46.25       61.97     11.21 o 
 -10  23   1       30.09       41.14     15.77 o 
  -9  23   1        6.87       11.86      5.89 o 
  -8  23   1       15.53       36.19     10.15 o 
   0   0   2     4140.13     3575.34    105.44 o 
   0   1   2      270.24      239.45      5.76 o 
  -1   2   2     1052.54      949.26     11.78 o 
   0   2   2      997.53      886.87     10.83 o 
  -2   3   2      638.76      583.01      7.19 o 
  -1   3   2      691.14      694.80      7.72 o 
   0   3   2      628.36      667.57      7.69 o 
  -3   4   2      772.34      814.35     11.48 o 
  -2   4   2      805.29      796.81     11.73 o 
  -1   4   2      105.27       85.72      1.84 o 
   0   4   2      277.53      314.48      4.13 o 
  -4   5   2      127.95      140.47      2.04 o 
  -3   5   2      350.44      343.71      4.56 o 
  -2   5   2      165.60      177.21      2.67 o 
  -1   5   2     1496.66     1483.73     19.45 o 
   0   5   2      133.76      133.03      3.46 o 
  -5   6   2     1168.77     1188.21     17.43 o 
  -4   6   2      475.22      470.82      6.50 o 
  -3   6   2     1196.51     1235.28     15.38 o 
  -2   6   2      161.98      163.15      2.42 o 
  -1   6   2      649.81      696.33      9.31 o 
   0   6   2      528.25      553.65      9.50 o 
  -6   7   2     1225.33     1228.79     18.13 o 
  -5   7   2     1023.69     1060.38     13.43 o 
  -4   7   2      183.90      193.24      4.26 o 
  -3   7   2      196.36      226.44      3.29 o 
  -2   7   2     1263.08     1302.39     14.26 o 
  -1   7   2     1599.47     1745.54     20.75 o 
   0   7   2     1788.93     1927.62     29.10 o 
  -7   8   2      508.11      530.43      8.33 o 
  -6   8   2     1796.81     1828.07     29.85 o 
  -5   8   2      204.15      207.35      3.97 o 
  -4   8   2      173.00      171.67      2.62 o 
  -3   8   2      924.06      963.43     10.66 o 
  -2   8   2      242.40      261.16      3.37 o 
  -1   8   2      179.87      197.41      3.30 o 
   0   8   2       91.49       95.79      2.60 o 
  -8   9   2      366.45      360.27      5.39 o 
  -7   9   2      805.87      812.09     14.13 o 
  -6   9   2      759.87      764.06     14.32 o 
  -5   9   2      398.03      395.41      5.93 o 
  -4   9   2      776.97      839.08     10.37 o 
  -3   9   2     1032.90     1092.04     13.86 o 
  -2   9   2       14.69       14.48      1.14 o 
  -1   9   2      213.83      228.35      4.06 o 
   0   9   2       58.66       49.01      1.77 o 
  -9  10   2       70.85       79.13      3.36 o 
  -8  10   2      427.86      430.54      7.04 o 
  -7  10   2      107.98      113.95      3.20 o 
  -6  10   2     1911.69     1940.26     23.99 o 
  -5  10   2      553.60      574.97      6.81 o 
  -4  10   2      427.11      435.20      6.74 o 
  -3  10   2      114.37      119.17      3.90 o 
  -2  10   2       28.29       26.10      1.52 o 
  -1  10   2       10.46       17.16      1.66 o 
   0  10   2       77.41       77.74      3.72 o 
 -10  11   2      127.07      130.29      3.66 o 
  -9  11   2        2.45        3.73      1.61 o 
  -8  11   2      442.17      470.99      9.30 o 
  -7  11   2       77.88       91.08      5.30 o 
  -6  11   2       39.42       34.60      2.22 o 
  -5  11   2      344.84      394.19      5.67 o 
  -4  11   2      483.03      511.57      7.83 o 
  -3  11   2      344.91      377.85      5.66 o 
  -2  11   2       14.87       13.70      3.21 o 
  -1  11   2      344.50      326.78      5.74 o 
   0  11   2       84.38       81.46      2.94 o 
 -11  12   2        3.41        9.48      2.08 o 
 -10  12   2      255.51      275.81      4.76 o 
  -9  12   2      315.80      296.53      7.63 o 
  -8  12   2      251.11      257.19      7.19 o 
  -7  12   2      343.76      342.30      7.40 o 
  -6  12   2      147.25      132.26      4.08 o 
  -5  12   2      687.92      687.05     10.28 o 
  -4  12   2       53.76       54.34      2.44 o 
  -3  12   2      108.61      101.42      2.39 o 
  -2  12   2       35.63       33.35      1.58 o 
  -1  12   2        2.55        1.19      1.74 o 
   0  12   2      132.70      128.59      4.52 o 
 -12  13   2      240.18      240.13      4.50 o 
 -11  13   2       47.02       38.05      2.22 o 
 -10  13   2      168.68      164.17      4.16 o 
  -9  13   2      353.89      327.17      6.89 o 
  -8  13   2      287.43      298.78      7.17 o 
  -7  13   2       15.91       19.11      1.98 o 
  -6  13   2      278.10      262.89      5.54 o 
  -5  13   2      288.31      285.05      4.30 o 
  -4  13   2       71.78       63.21      2.19 o 
  -3  13   2      155.28      162.91      3.03 o 
  -2  13   2       29.16       28.03      1.55 o 
  -1  13   2        5.94        7.26      1.63 o 
   0  13   2      163.06      160.97      3.28 o 
 -13  14   2       68.83       60.93      2.02 o 
 -12  14   2      233.15      229.94      4.08 o 
 -11  14   2      181.09      173.40      4.97 o 
 -10  14   2      193.41      161.24      3.16 o 
  -9  14   2      161.57      157.39      4.68 o 
  -8  14   2      657.45      665.68     11.66 o 
  -7  14   2      235.25      233.26      4.93 o 
  -6  14   2      103.66       98.58      3.38 o 
  -5  14   2       68.16       63.59      2.06 o 
  -4  14   2       24.58       23.52      1.95 o 
  -3  14   2        3.92        4.56      1.18 o 
  -2  14   2      142.98      130.74      2.58 o 
  -1  14   2      120.43      113.48      3.02 o 
   0  14   2       36.57       37.61      3.71 o 
 -14  15   2       86.18       84.27      2.71 o 
 -13  15   2       75.42       70.40      3.51 o 
 -12  15   2        4.74        1.83      1.96 o 
 -11  15   2      309.42      307.18      6.15 o 
 -10  15   2      358.09      352.42      8.60 o 
  -9  15   2      189.72      188.17      6.26 o 
  -8  15   2      108.04      102.89      3.31 o 
  -7  15   2       31.44       31.28      2.67 o 
  -6  15   2      177.20      167.17      3.60 o 
  -5  15   2        1.96        3.22      1.84 o 
  -4  15   2       24.63       22.39      2.48 o 
  -3  15   2      150.57      139.83      3.05 o 
  -2  15   2       16.44       13.42      1.65 o 
  -1  15   2       70.20       68.77      2.44 o 
   0  15   2       19.20       23.79      2.60 o 
 -15  16   2       93.28       79.39      3.57 o 
 -14  16   2       73.69       63.46      3.38 o 
 -13  16   2       21.92       25.68      2.51 o 
 -12  16   2       38.25       32.19      2.66 o 
 -11  16   2       55.95       54.28      2.38 o 
 -10  16   2       14.34       16.52      2.62 o 
  -9  16   2       89.95       78.76      4.30 o 
  -8  16   2      336.64      304.78      7.03 o 
  -7  16   2       78.08       71.74      4.72 o 
  -6  16   2      155.94      156.07      5.78 o 
  -5  16   2      140.49      129.59      3.45 o 
  -4  16   2      581.43      576.32     10.36 o 
  -3  16   2       38.57       33.45      2.09 o 
  -2  16   2       60.29       61.04      2.53 o 
  -1  16   2      150.34      155.10      4.82 o 
   0  16   2       55.03       48.55      2.43 o 
 -16  17   2        6.12        8.43      3.02 o 
 -15  17   2       80.92       88.07      4.21 o 
 -14  17   2      218.06      211.61      9.65 o 
 -13  17   2       44.85       43.18      2.90 o 
 -12  17   2       48.69       52.59      4.53 o 
 -11  17   2       50.32       48.82      3.83 o 
 -10  17   2       44.00       40.29      4.29 o 
  -9  17   2       34.20       29.95      2.58 o 
  -8  17   2       37.03       30.65      2.50 o 
  -7  17   2      113.48      110.27      4.70 o 
  -6  17   2       10.08        5.33      2.39 o 
  -5  17   2      162.94      161.08      5.38 o 
  -4  17   2       94.65       90.30      3.01 o 
  -3  17   2      109.56      107.09      2.87 o 
  -2  17   2        1.27        5.52      2.29 o 
  -1  17   2       31.61       30.87      2.34 o 
   0  17   2       75.22       68.21      3.14 o 
 -17  18   2       11.36       16.94      3.37 o 
 -16  18   2       31.49       26.17      2.64 o 
 -15  18   2      166.05      162.98      5.44 o 
 -14  18   2       36.94       41.97     10.20 o 
 -13  18   2       85.69       91.26      4.58 o 
 -12  18   2      144.91      138.12      4.18 o 
 -11  18   2      279.46      274.62      6.70 o 
 -10  18   2      179.59      163.36      5.48 o 
  -9  18   2       33.43       32.68      3.54 o 
  -8  18   2        8.10        6.52      3.68 o 
  -7  18   2       83.14       73.14      3.55 o 
  -6  18   2       62.32       49.47      4.31 o 
  -5  18   2       52.08       49.25      3.01 o 
  -4  18   2       14.72       15.72      2.84 o 
  -3  18   2       18.42       23.30      2.44 o 
  -2  18   2       48.43       46.15      2.63 o 
  -1  18   2       74.06       74.33      4.10 o 
   0  18   2       13.80       11.71      5.08 o 
 -18  19   2       44.67       56.98      4.02 o 
 -17  19   2       80.04       75.80      7.77 o 
 -16  19   2       36.28       36.35      2.96 o 
 -15  19   2       82.31       77.12      5.31 o 
 -14  19   2      128.12      129.12      5.56 o 
 -13  19   2       24.58       31.82      5.10 o 
 -12  19   2       87.15       92.17      4.24 o 
 -11  19   2      161.56      159.12      6.00 o 
 -10  19   2       46.98       45.66      4.93 o 
  -9  19   2       15.09       17.98      5.44 o 
  -8  19   2       48.39       53.48      6.81 o 
  -7  19   2       56.22       52.70      5.41 o 
  -6  19   2       31.39       26.87      4.36 o 
  -5  19   2       13.50       11.56      7.00 o 
  -4  19   2        1.66       -4.09      4.09 o 
  -3  19   2       18.75       19.57      4.03 o 
  -2  19   2        5.21        4.75      3.13 o 
  -1  19   2       82.91       93.55      6.40 o 
   0  19   2       91.13       77.12      5.36 o 
 -19  20   2       47.67       45.04      5.38 o 
 -18  20   2        1.39       -0.40      2.89 o 
 -17  20   2       82.76      106.74      7.80 o 
 -16  20   2       28.87       28.16      4.96 o 
 -15  20   2       12.58       17.46      8.52 o 
 -14  20   2       23.63       27.57      4.04 o 
 -13  20   2       16.43       12.88      3.06 o 
 -12  20   2       85.83       81.06      4.83 o 
 -11  20   2       13.24       21.52      4.07 o 
 -10  20   2       32.70       44.32      5.62 o 
  -9  20   2       81.90       89.84      8.92 o 
  -8  20   2       77.69       79.50      4.94 o 
  -7  20   2      153.65      156.72     13.38 o 
  -6  20   2        5.08        5.06      4.06 o 
  -5  20   2       41.43       40.42      3.37 o 
  -4  20   2       56.34       62.34      4.10 o 
  -3  20   2       38.35       48.83      4.49 o 
  -2  20   2       53.33       59.95      6.25 o 
  -1  20   2        5.36       17.84      7.95 o 
 -18  21   2       19.52       22.65      6.89 o 
 -17  21   2       13.49       11.41      3.12 o 
 -16  21   2        2.53       16.91      6.43 o 
 -15  21   2        8.56       14.14      5.65 o 
 -14  21   2       27.27       23.95      8.41 o 
 -13  21   2       33.82       27.79      5.11 o 
 -12  21   2        5.34        5.66      4.51 o 
 -11  21   2       14.41       20.47      9.28 o 
 -10  21   2       25.74       36.98      5.28 o 
  -9  21   2       50.00       48.64      4.47 o 
  -8  21   2       61.04       51.20      8.61 o 
  -7  21   2      101.24      109.00      9.63 o 
  -6  21   2       33.77       50.82      6.06 o 
  -5  21   2        5.16       14.68      8.81 o 
  -4  21   2       24.70       21.99      9.09 o 
  -3  21   2       35.40       31.80      8.03 o 
 -16  22   2       19.02       18.99      4.60 o 
 -15  22   2       18.84       17.74      3.93 o 
 -14  22   2        7.31       11.39      5.32 o 
 -13  22   2       13.65        8.62      5.24 o 
 -12  22   2        8.42       29.17     12.55 o 
 -11  22   2        0.86        4.58      8.06 o 
 -10  22   2       35.20       35.45      8.02 o 
  -9  22   2        1.93       -7.42      7.42 o 
  -8  22   2        2.73       12.86     28.48 o 
  -7  22   2       44.69       45.38      4.75 o 
  -6  22   2        4.26        8.52      5.23 o 
   0   1   3     1224.90     1269.01     16.90 o 
  -1   2   3      959.68      985.55     13.40 o 
   0   2   3      456.00      435.73      5.99 o 
  -2   3   3     3176.52     3286.38     36.50 o 
  -1   3   3      539.57      550.27      6.63 o 
   0   3   3      368.63      376.68      4.88 o 
  -3   4   3      503.61      499.02      6.20 o 
  -2   4   3       80.24       80.49      2.49 o 
  -1   4   3      211.40      218.53      3.78 o 
   0   4   3      100.05      106.18      2.07 o 
  -4   5   3     1266.85     1283.98     15.79 o 
  -3   5   3      174.58      188.07      4.04 o 
  -2   5   3      695.98      706.91     10.60 o 
  -1   5   3       56.26       74.95      3.18 o 
   0   5   3      600.96      601.44      9.96 o 
  -5   6   3      175.11      186.97      2.99 o 
  -4   6   3      627.00      633.95      8.27 o 
  -3   6   3      682.40      707.28     13.61 o 
  -2   6   3      134.20      132.37      3.17 o 
  -1   6   3       34.14       38.53      1.80 o 
   0   6   3      255.36      260.36      4.89 o 
  -6   7   3       27.49       28.31      2.13 o 
  -5   7   3      437.71      449.42      7.45 o 
  -4   7   3      330.38      328.45      5.18 o 
  -3   7   3      160.76      173.92      3.45 o 
  -2   7   3      314.09      316.79      6.72 o 
  -1   7   3      185.73      204.91      4.54 o 
   0   7   3      266.11      275.17      4.40 o 
  -7   8   3      312.04      333.41      8.83 o 
  -6   8   3      161.42      158.18      2.63 o 
  -5   8   3      305.93      313.30      7.29 o 
  -4   8   3      444.43      414.29      6.78 o 
  -3   8   3      193.33      193.30      3.33 o 
  -2   8   3       45.81       44.38      2.84 o 
  -1   8   3      250.91      278.48      4.81 o 
   0   8   3      216.71      227.90      5.11 o 
  -8   9   3       10.83       15.92      1.72 o 
  -7   9   3       17.56       18.52      2.91 o 
  -6   9   3      174.35      164.62      4.37 o 
  -5   9   3      174.41      177.50      3.02 o 
  -4   9   3       52.37       51.20      3.45 o 
  -3   9   3      210.91      232.49      3.55 o 
  -2   9   3       52.35       60.42      2.21 o 
  -1   9   3       53.59       40.48      1.77 o 
   0   9   3      126.62      126.41      4.66 o 
  -9  10   3      570.42      600.52      9.81 o 
  -8  10   3       31.84       30.88      1.41 o 
  -7  10   3      819.96      841.61     13.41 o 
  -6  10   3      130.10      140.17      3.83 o 
  -5  10   3      134.11      139.78      3.93 o 
  -4  10   3       24.38       26.48      1.91 o 
  -3  10   3        1.80        0.17      1.56 o 
  -2  10   3      144.13      148.58      3.01 o 
  -1  10   3       49.94       60.94      2.80 o 
   0  10   3       14.94       17.09      1.32 o 
 -10  11   3       37.16       37.86      2.40 o 
  -9  11   3       77.48       82.83      4.62 o 
  -8  11   3      235.42      249.20      4.93 o 
  -7  11   3      140.89      147.24      3.35 o 
  -6  11   3       76.71       78.21      2.58 o 
  -5  11   3      200.84      209.47      4.07 o 
  -4  11   3        3.96        9.97      1.48 o 
  -3  11   3      131.62      116.06      2.37 o 
  -2  11   3      171.07      163.58      5.42 o 
  -1  11   3      238.31      217.25      5.02 o 
   0  11   3       90.34       84.81      3.74 o 
 -11  12   3      175.26      167.90      5.11 o 
 -10  12   3       12.38       10.85      8.95 o 
  -9  12   3      241.24      246.20      5.97 o 
  -8  12   3      259.73      275.24      9.66 o 
  -7  12   3      211.85      216.93      4.94 o 
  -6  12   3      143.07      155.51      3.00 o 
  -5  12   3       49.41       48.54      1.72 o 
  -4  12   3      106.63      108.42      3.36 o 
  -3  12   3      322.84      331.62      8.15 o 
  -2  12   3      164.54      166.64      5.21 o 
  -1  12   3      225.45      207.96      5.36 o 
   0  12   3      247.63      237.85      6.24 o 
 -12  13   3       94.38       95.07      2.68 o 
 -11  13   3      262.52      264.82      6.16 o 
 -10  13   3       58.81       59.09      1.71 o 
  -9  13   3      264.34      284.04      6.13 o 
  -8  13   3       67.54       71.22      2.96 o 
  -7  13   3      155.72      160.94      3.85 o 
  -6  13   3       31.43       31.30      2.28 o 
  -5  13   3        9.66       12.79      1.47 o 
  -4  13   3       51.89       52.34      1.97 o 
  -3  13   3      255.32      252.30      5.23 o 
  -2  13   3      116.47      125.88      3.16 o 
  -1  13   3      339.63      329.39      6.59 o 
   0  13   3      187.10      187.03      5.24 o 
 -13  14   3       38.51       39.51      2.21 o 
 -12  14   3       17.23       17.88      2.65 o 
 -11  14   3      131.07      132.41      4.62 o 
 -10  14   3      205.89      192.46      6.78 o 
  -9  14   3       20.00       18.40      2.73 o 
  -8  14   3      143.86      135.23      4.80 o 
  -7  14   3      199.37      198.69      4.08 o 
  -6  14   3       97.93      102.24      3.54 o 
  -5  14   3      514.21      538.07      7.71 o 
  -4  14   3       36.18       41.64      1.86 o 
  -3  14   3      219.60      216.63      6.76 o 
  -2  14   3       22.41       27.11      1.71 o 
  -1  14   3       28.95       30.38      1.91 o 
   0  14   3        2.38        1.21      1.53 o 
 -14  15   3       39.65       42.81      3.11 o 
 -13  15   3       10.61       10.11      3.22 o 
 -12  15   3       38.86       44.06      2.81 o 
 -11  15   3      108.97      105.63      3.80 o 
 -10  15   3      164.17      151.40      4.86 o 
  -9  15   3       94.43       97.79      3.85 o 
  -8  15   3       56.36       53.32      4.09 o 
  -7  15   3      122.62      115.54      3.35 o 
  -6  15   3       45.66       48.16      2.61 o 
  -5  15   3      439.91      431.87      9.91 o 
  -4  15   3      108.08      112.77      3.46 o 
  -3  15   3      199.43      186.70      5.10 o 
  -2  15   3        5.96        4.44      1.26 o 
  -1  15   3       80.97       76.47      2.14 o 
   0  15   3       10.77        7.06      1.97 o 
 -15  16   3        9.81       15.94      2.16 o 
 -14  16   3        1.09        5.05      2.11 o 
 -13  16   3       27.22       38.84      7.42 o 
 -12  16   3      108.04      108.82      2.91 o 
 -11  16   3       33.30       39.69      2.53 o 
 -10  16   3        0.90        0.28      2.05 o 
  -9  16   3       18.87       20.37      1.73 o 
  -8  16   3       42.04       40.38      1.86 o 
  -7  16   3      122.48      119.15      2.79 o 
  -6  16   3       82.67       72.71      2.63 o 
  -5  16   3      133.21      124.79      3.68 o 
  -4  16   3      101.39      107.44      3.90 o 
  -3  16   3      335.91      332.17      6.19 o 
  -2  16   3      176.60      161.23      5.00 o 
  -1  16   3       34.62       35.57      3.12 o 
   0  16   3        6.17        7.35      1.71 o 
 -16  17   3       99.93       95.30      3.43 o 
 -15  17   3        1.19        4.96      2.76 o 
 -14  17   3       32.00       42.94      3.82 o 
 -13  17   3       16.96       13.36      3.58 o 
 -12  17   3       16.51       20.25      2.60 o 
 -11  17   3      105.37      107.48      3.63 o 
 -10  17   3        4.24        4.99      6.26 o 
  -9  17   3      132.69      133.66      4.22 o 
  -8  17   3        1.50        4.65      1.90 o 
  -7  17   3       30.33       29.46      2.75 o 
  -6  17   3       81.46       75.09      4.03 o 
  -5  17   3       32.74       37.29      2.47 o 
  -4  17   3      126.12      121.04      4.35 o 
  -3  17   3       47.36       47.39      2.20 o 
  -2  17   3       30.98       34.78      5.38 o 
  -1  17   3       17.53       19.56      3.18 o 
   0  17   3       43.23       47.56      4.07 o 
 -17  18   3       38.09       43.95      6.27 o 
 -16  18   3       39.17       36.61      4.64 o 
 -15  18   3       67.87       65.72      3.42 o 
 -14  18   3      113.71      114.07      6.14 o 
 -13  18   3      110.34      105.92      5.17 o 
 -12  18   3       45.33       34.24      5.93 o 
 -11  18   3       37.73       40.96      4.63 o 
 -10  18   3       17.85       19.29      4.01 o 
  -9  18   3       31.53       37.77      3.18 o 
  -8  18   3        7.30       10.61      3.60 o 
  -7  18   3       40.74       49.01      5.03 o 
  -6  18   3       86.65       87.74      4.97 o 
  -5  18   3       17.54       21.92      3.69 o 
  -4  18   3       30.10       36.77      4.01 o 
  -3  18   3       35.03       37.86      4.27 o 
  -2  18   3        7.53       15.20      4.43 o 
  -1  18   3        1.77        0.54      5.24 o 
   0  18   3       33.20       31.25      8.94 o 
 -18  19   3       21.01       17.04      7.90 o 
 -17  19   3       15.65       12.42      9.66 o 
 -16  19   3        9.04       11.64      3.14 o 
 -15  19   3        1.47        7.08      4.79 o 
 -14  19   3        3.62        6.50      4.22 o 
 -13  19   3      189.59      176.41      7.16 o 
 -12  19   3      106.53       93.46      4.95 o 
 -11  19   3       38.12       34.14      3.91 o 
 -10  19   3        1.87        1.99      6.67 o 
  -9  19   3      175.87      160.33      5.87 o 
  -8  19   3        7.14        3.64      3.28 o 
  -7  19   3       10.19        7.58      3.65 o 
  -6  19   3       22.54       40.06    207.34 o 
  -5  19   3       20.89       31.21      4.50 o 
  -4  19   3       70.99       74.92      8.86 o 
  -3  19   3        0.93        4.59      7.47 o 
  -2  19   3       23.34       21.88      5.26 o 
  -1  19   3        3.50       11.59     17.59 o 
 -17  20   3       11.55       30.05     97.53 o 
 -16  20   3       27.83       42.03     12.37 o 
 -15  20   3        9.15       14.05      4.52 o 
 -14  20   3       81.11       75.02      7.32 o 
 -13  20   3       17.66       27.33      6.65 o 
 -12  20   3       96.12      103.33      6.91 o 
 -11  20   3       31.30       35.02      9.20 o 
 -10  20   3       37.71       36.82      4.73 o 
  -9  20   3       39.39       49.79      6.36 o 
  -8  20   3       60.58       61.78      5.12 o 
  -7  20   3       13.69       17.77      4.49 o 
  -6  20   3       28.09       23.48      5.85 o 
  -5  20   3       15.17       21.52      6.97 o 
  -4  20   3        1.18        2.74      4.77 o 
  -3  20   3       12.05       13.70      6.33 o 
 -15  21   3        7.06        5.35      6.76 o 
 -14  21   3        2.87        9.66      4.94 o 
 -13  21   3       28.23       38.60     12.74 o 
 -12  21   3       23.03       42.77      8.06 o 
 -11  21   3        9.06        4.60      5.80 o 
 -10  21   3       30.05       43.91      6.34 o 
  -9  21   3       78.96       78.00     15.69 o 
  -8  21   3       62.91       68.03     11.77 o 
  -7  21   3        5.14       -0.93      6.74 o 
  -6  21   3        3.10        4.43      7.42 o 
   0   0   4      400.83      418.89     17.99 o 
   0   1   4      231.10      240.80      4.61 o 
  -1   2   4      862.77      847.50     11.33 o 
   0   2   4       84.95       96.60      3.11 o 
  -2   3   4      264.62      276.99      4.15 o 
  -1   3   4       42.38       45.87      2.26 o 
   0   3   4     1650.76     1688.19     20.81 o 
  -3   4   4      388.02      401.77      5.69 o 
  -2   4   4       92.25      103.90      2.64 o 
  -1   4   4       19.61       16.72      1.57 o 
   0   4   4      152.30      151.41      6.15 o 
  -4   5   4       93.38       87.51      3.26 o 
  -3   5   4      674.80      678.64     10.15 o 
  -2   5   4      270.97      273.65      6.97 o 
  -1   5   4       50.08       47.99      4.19 o 
   0   5   4      274.20      281.91      5.73 o 
  -5   6   4      106.84      103.03      3.93 o 
  -4   6   4       15.62       15.30      1.71 o 
  -3   6   4      543.06      550.15      9.35 o 
  -2   6   4       98.44       88.28      3.07 o 
  -1   6   4       14.55        9.29      2.34 o 
   0   6   4       42.75       42.70      2.40 o 
  -6   7   4        0.53        0.24      1.39 o 
  -5   7   4      181.24      176.37      4.76 o 
  -4   7   4      148.68      140.72      3.45 o 
  -3   7   4      116.94      104.85      3.57 o 
  -2   7   4      308.11      273.69      9.60 o 
  -1   7   4       82.42       82.20      2.51 o 
   0   7   4       38.64       33.24      1.97 o 
  -7   8   4      480.67      478.85      8.77 o 
  -6   8   4      488.12      491.63     11.30 o 
  -5   8   4      124.04      132.41      4.36 o 
  -4   8   4        3.61        6.21      1.49 o 
  -3   8   4      130.24      128.70      4.12 o 
  -2   8   4      268.25      295.10      5.87 o 
  -1   8   4       26.08       28.78      2.12 o 
   0   8   4       47.37       43.17      2.42 o 
  -8   9   4       90.29       86.77      2.78 o 
  -7   9   4      817.88      828.48     16.29 o 
  -6   9   4      191.16      195.93      4.21 o 
  -5   9   4      467.51      487.59      7.37 o 
  -4   9   4       93.97       93.47      3.82 o 
  -3   9   4       79.76       63.78      2.31 o 
  -2   9   4      277.72      266.89      5.77 o 
  -1   9   4      106.36      108.32      2.50 o 
   0   9   4      206.19      201.45      3.75 o 
  -9  10   4       94.20       96.81      2.52 o 
  -8  10   4       46.62       45.54      2.28 o 
  -7  10   4       96.45       92.42      2.72 o 
  -6  10   4       18.93       19.78      2.30 o 
  -5  10   4      577.00      590.15      9.05 o 
  -4  10   4      101.43      106.36      3.12 o 
  -3  10   4      559.55      548.62      8.19 o 
  -2  10   4       12.16       11.20      1.41 o 
  -1  10   4      217.98      209.94      3.97 o 
   0  10   4      389.70      361.82      8.52 o 
 -10  11   4       26.90       31.34      2.52 o 
  -9  11   4       89.76      100.28      4.25 o 
  -8  11   4       18.49       16.19      1.94 o 
  -7  11   4      312.28      301.61      5.14 o 
  -6  11   4      201.59      192.94      4.21 o 
  -5  11   4      339.90      298.84      6.32 o 
  -4  11   4      215.94      210.66      4.91 o 
  -3  11   4      724.73      724.89     11.57 o 
  -2  11   4      488.01      487.99      7.89 o 
  -1  11   4      385.52      388.54      8.30 o 
   0  11   4      357.79      343.42      8.90 o 
 -11  12   4        7.08        8.73      2.30 o 
 -10  12   4      139.64      127.66      3.19 o 
  -9  12   4       81.21       86.84      2.60 o 
  -8  12   4       49.89       42.38      1.92 o 
  -7  12   4      263.69      248.39      4.36 o 
  -6  12   4       28.85       34.79      1.98 o 
  -5  12   4      107.08      106.51      2.66 o 
  -4  12   4       35.53       41.16      2.56 o 
  -3  12   4       22.14       28.38      2.24 o 
  -2  12   4       11.90       10.71      2.06 o 
  -1  12   4      175.16      172.92      3.93 o 
   0  12   4      213.84      220.86      6.21 o 
 -12  13   4       48.51       48.75      2.32 o 
 -11  13   4       78.83       81.22      2.32 o 
 -10  13   4       58.53       61.04      2.03 o 
  -9  13   4       34.85       42.33      2.28 o 
  -8  13   4      120.69      111.09      3.09 o 
  -7  13   4       29.43       37.70      2.55 o 
  -6  13   4      265.29      257.01      4.73 o 
  -5  13   4       82.68       81.25      2.65 o 
  -4  13   4       16.67       17.50      2.83 o 
  -3  13   4      248.65      239.86      7.05 o 
  -2  13   4       36.20       42.38      3.33 o 
  -1  13   4       34.20       35.76      2.31 o 
   0  13   4       75.57       78.99      4.92 o 
 -13  14   4       34.45       41.43      3.06 o 
 -12  14   4        2.92        3.77      1.40 o 
 -11  14   4       11.43       15.72      2.15 o 
 -10  14   4       96.47       95.59      3.75 o 
  -9  14   4        1.91        5.15      1.91 o 
  -8  14   4       26.59       27.97      1.85 o 
  -7  14   4      113.72      105.29      3.14 o 
  -6  14   4       25.54       23.52      2.10 o 
  -5  14   4      493.66      491.54      8.92 o 
  -4  14   4      226.74      228.71      4.96 o 
  -3  14   4      218.22      201.16      5.70 o 
  -2  14   4       52.51       53.90      2.99 o 
  -1  14   4        8.55        9.43      2.62 o 
   0  14   4        4.43        7.03      1.97 o 
 -14  15   4       79.07       62.50      6.06 o 
 -13  15   4       16.01       16.82      4.56 o 
 -12  15   4        1.50        2.98      2.08 o 
 -11  15   4        1.05        0.31      1.75 o 
 -10  15   4       21.05       19.47      2.84 o 
  -9  15   4        2.25        2.15      1.51 o 
  -8  15   4       10.49        8.98      2.51 o 
  -7  15   4       30.21       32.45      2.72 o 
  -6  15   4      192.86      180.70      4.55 o 
  -5  15   4       27.00       31.06      4.41 o 
  -4  15   4       51.13       52.82      3.87 o 
  -3  15   4       13.45       16.97      2.88 o 
  -2  15   4      125.29      106.38      3.79 o 
  -1  15   4       97.70       86.07      4.34 o 
   0  15   4       10.54       14.91      5.22 o 
 -15  16   4       18.13       19.27      4.23 o 
 -14  16   4       14.25        8.05      3.67 o 
 -13  16   4       13.17       13.10      3.46 o 
 -12  16   4       31.88       31.99      8.99 o 
 -11  16   4       41.24       38.41      3.10 o 
 -10  16   4       21.48       30.04      2.58 o 
  -9  16   4        7.53       15.58      4.86 o 
  -8  16   4       26.50       29.02      2.56 o 
  -7  16   4       23.49       24.17      2.12 o 
  -6  16   4       71.32       64.34      3.48 o 
  -5  16   4       33.43       24.42      2.31 o 
  -4  16   4       18.64       20.43      2.73 o 
  -3  16   4       12.46       15.57      2.66 o 
  -2  16   4       34.74       35.19      3.41 o 
  -1  16   4       53.59       50.59      3.66 o 
   0  16   4        7.70        7.93      2.98 o 
 -16  17   4       11.41       16.17      4.28 o 
 -15  17   4       25.75       35.39      5.55 o 
 -14  17   4        4.71       -4.93      5.46 o 
 -13  17   4       30.99       33.72      5.44 o 
 -12  17   4       28.03       30.24      2.78 o 
 -11  17   4       19.19       24.14      3.72 o 
 -10  17   4        3.05       -2.34      2.48 o 
  -9  17   4       11.38       10.27      2.58 o 
  -8  17   4       25.71       15.71      2.55 o 
  -7  17   4        4.66        9.48      2.87 o 
  -6  17   4       33.47       26.45      3.02 o 
  -5  17   4      276.60      266.96     10.77 o 
  -4  17   4       33.10       36.41      3.30 o 
  -3  17   4        0.22       -4.88      4.88 o 
  -2  17   4       65.24       60.73      6.74 o 
  -1  17   4       13.83       14.75      4.76 o 
   0  17   4       31.17       39.59      7.10 o 
 -17  18   4       21.95       24.02      7.20 o 
 -16  18   4        3.73        4.29      4.26 o 
 -15  18   4       13.78       17.17      5.32 o 
 -14  18   4       31.69       37.05      5.96 o 
 -13  18   4        7.20       -3.10      4.68 o 
 -12  18   4       32.43       30.05      4.10 o 
 -11  18   4       20.50       16.81      5.51 o 
 -10  18   4       20.54       24.59      7.06 o 
  -9  18   4        5.63        8.41     61.03 o 
  -8  18   4       21.12       19.89      4.06 o 
  -7  18   4        5.66       -2.10      3.04 o 
  -6  18   4        6.83       13.23      5.40 o 
  -5  18   4       20.30       11.70      7.84 o 
  -4  18   4       70.85       78.33      8.06 o 
  -3  18   4       23.90       34.74      8.13 o 
  -2  18   4       17.83        8.65      7.88 o 
  -1  18   4        7.16        8.65      6.10 o 
 -15  19   4       25.13       26.57      7.24 o 
 -14  19   4       16.80       21.65      8.51 o 
 -13  19   4        8.06        4.25      4.69 o 
 -12  19   4       48.70       45.93      6.49 o 
 -11  19   4       70.15       87.64      6.32 o 
 -10  19   4       14.47       17.02      3.82 o 
  -9  19   4       16.98        8.48      3.63 o 
  -8  19   4        9.91       14.10      6.50 o 
  -7  19   4       12.86       27.22      5.57 o 
  -6  19   4        9.80       12.49     10.16 o 
  -5  19   4      101.28       97.14     11.34 o 
  -4  19   4       32.94       49.47     39.94 o 
  -3  19   4        3.62       -8.04     11.52 o 
 -13  20   4       11.19       16.82     11.04 o 
 -12  20   4        7.50        9.67      9.75 o 
 -11  20   4        8.96       12.98     10.48 o 
 -10  20   4       14.11       11.78      5.59 o 
  -9  20   4        4.63        3.88      5.08 o 
  -8  20   4        8.83       11.63      4.03 o 
  -7  20   4       10.36       10.36      8.13 o 
   0   1   5       42.90       40.76      2.90 o 
  -1   2   5        4.89        3.76      2.00 o 
   0   2   5        9.74       12.89      2.11 o 
  -2   3   5       99.03      101.85      2.70 o 
  -1   3   5        4.47        5.92      3.02 o 
   0   3   5      178.51      176.62      3.29 o 
  -3   4   5       20.19       17.94      1.32 o 
  -2   4   5       73.34       67.89      3.21 o 
  -1   4   5        2.86        4.64      1.05 o 
   0   4   5       78.28       77.17      1.87 o 
  -4   5   5      466.49      471.81      9.26 o 
  -3   5   5       75.54       83.65      2.59 o 
  -2   5   5      113.60      119.38      2.25 o 
  -1   5   5      175.62      174.48      3.95 o 
   0   5   5      156.42      152.03      2.50 o 
  -5   6   5      801.70      771.56     13.26 o 
  -4   6   5      182.11      169.31      4.02 o 
  -3   6   5      141.03      133.07      3.63 o 
  -2   6   5     1041.12     1003.34     19.92 o 
  -1   6   5      639.41      609.29     11.73 o 
   0   6   5        2.89        6.47      1.85 o 
  -6   7   5       79.72       80.53      4.58 o 
  -5   7   5        8.07       10.91      1.27 o 
  -4   7   5      148.06      155.77      4.86 o 
  -3   7   5       38.67       35.30      1.85 o 
  -2   7   5      192.96      184.51      5.20 o 
  -1   7   5      128.81      122.12      3.46 o 
   0   7   5      573.01      557.43      9.61 o 
  -7   8   5      279.66      270.90      7.55 o 
  -6   8   5      443.26      437.80      8.37 o 
  -5   8   5       68.64       75.00      2.97 o 
  -4   8   5       82.10       78.26      3.40 o 
  -3   8   5        3.15        8.53      2.31 o 
  -2   8   5      594.23      578.30     13.31 o 
  -1   8   5      172.52      185.82      5.13 o 
   0   8   5      485.12      449.63      9.80 o 
  -8   9   5       91.81       94.51      3.20 o 
  -7   9   5      215.75      197.33      4.72 o 
  -6   9   5       91.73       90.33      2.54 o 
  -5   9   5      225.82      232.80      7.06 o 
  -4   9   5      312.67      309.31      8.25 o 
  -3   9   5      214.32      220.96      5.11 o 
  -2   9   5      347.02      339.44      7.36 o 
  -1   9   5       27.20       30.30      2.40 o 
   0   9   5       55.02       46.30      5.29 o 
  -9  10   5       75.38       75.62      3.58 o 
  -8  10   5       25.05       24.68      3.25 o 
  -7  10   5      226.57      229.11      7.07 o 
  -6  10   5       18.81       20.30      2.29 o 
  -5  10   5      100.46      102.08      3.42 o 
  -4  10   5      220.11      213.95     16.06 o 
  -3  10   5        0.88       -0.08      3.14 o 
  -2  10   5        3.91        3.87      1.93 o 
  -1  10   5       33.08       27.86      2.67 o 
   0  10   5        4.29        6.32      4.31 o 
 -10  11   5      250.33      257.30      8.54 o 
  -9  11   5       33.36       32.17      2.85 o 
  -8  11   5      257.19      259.33      5.71 o 
  -7  11   5      110.01      113.06      2.97 o 
  -6  11   5       89.61       90.99      2.45 o 
  -5  11   5       73.28       74.12      3.19 o 
  -4  11   5       31.16       30.45      6.14 o 
  -3  11   5       37.21       40.87      3.97 o 
  -2  11   5       59.14       57.96      2.48 o 
  -1  11   5       24.26       14.02      2.52 o 
   0  11   5       67.76       59.53      4.33 o 
 -11  12   5       20.42       19.19      2.67 o 
 -10  12   5       76.73       65.45      3.17 o 
  -9  12   5       44.07       41.71      3.25 o 
  -8  12   5      613.70      608.98     10.46 o 
  -7  12   5       93.84       85.80      2.89 o 
  -6  12   5        4.83        0.17      1.91 o 
  -5  12   5       11.68       12.14      1.70 o 
  -4  12   5       52.10       49.01      3.00 o 
  -3  12   5       24.68       19.21      3.74 o 
  -2  12   5       13.44       18.17      2.29 o 
  -1  12   5       23.41       23.61      3.47 o 
   0  12   5        3.93        4.62      3.26 o 
 -12  13   5        1.81        3.06      2.57 o 
 -11  13   5       19.40       19.12      3.96 o 
 -10  13   5        5.84       14.01      4.20 o 
  -9  13   5       48.15       54.24      4.99 o 
  -8  13   5        0.19        3.98      2.60 o 
  -7  13   5       91.23       96.28      4.64 o 
  -6  13   5       16.68       10.16      3.07 o 
  -5  13   5       23.25       25.55      2.48 o 
  -4  13   5       32.24       31.91      2.61 o 
  -3  13   5       45.11       50.66      6.69 o 
  -2  13   5      150.35      133.67      6.14 o 
  -1  13   5        5.42        3.63      2.68 o 
   0  13   5       18.46       16.48      4.65 o 
 -13  14   5      118.00      128.50      8.65 o 
 -12  14   5        4.62        8.83      3.92 o 
 -11  14   5       47.66       39.46      3.53 o 
 -10  14   5        6.04       11.56      3.92 o 
  -9  14   5       11.01       12.10      4.21 o 
  -8  14   5      216.89      202.46      9.56 o 
  -7  14   5       28.66       28.71      3.66 o 
  -6  14   5       15.89       11.98      2.87 o 
  -5  14   5        0.96       -2.41      3.15 o 
  -4  14   5       13.24       17.28      5.55 o 
  -3  14   5       41.49       35.76      4.06 o 
  -2  14   5       24.22       21.92      4.00 o 
  -1  14   5        4.78        2.05      3.02 o 
   0  14   5       15.20       14.11      4.88 o 
 -14  15   5       19.68       33.70      5.31 o 
 -13  15   5       12.97       23.07      3.25 o 
 -12  15   5       86.91       90.81      6.28 o 
 -11  15   5       45.56       48.13      3.80 o 
 -10  15   5       30.82       38.31      3.94 o 
  -9  15   5       17.23       27.78      4.19 o 
  -8  15   5       14.07       13.33      3.52 o 
  -7  15   5      124.40      126.23      8.79 o 
  -6  15   5        2.40        6.76      3.06 o 
  -5  15   5       14.88       11.71      3.39 o 
  -4  15   5       86.55       91.64      7.21 o 
  -3  15   5       86.82       71.68      4.84 o 
  -2  15   5       23.08       25.20      4.04 o 
  -1  15   5       34.29       39.77      5.52 o 
   0  15   5       16.22       28.35      5.54 o 
 -15  16   5      102.61      100.08      5.92 o 
 -14  16   5        0.20        1.76      4.57 o 
 -13  16   5       37.61       44.70      5.24 o 
 -12  16   5        0.24       17.65      8.73 o 
 -11  16   5       47.17       42.73      4.10 o 
 -10  16   5        2.20        5.13      3.23 o 
  -9  16   5        4.22       15.62      8.45 o 
  -8  16   5       29.53       28.94      5.32 o 
  -7  16   5        1.01        3.08      6.64 o 
  -6  16   5       12.24       13.60      6.58 o 
  -5  16   5       11.55       14.64      9.66 o 
  -4  16   5        1.43        0.65      5.75 o 
  -3  16   5        5.48       14.45      7.15 o 
  -2  16   5       26.11       34.87      6.48 o 
  -1  16   5      131.34      133.29     13.65 o 
 -14  17   5        1.02        1.37      4.33 o 
 -13  17   5       10.01       12.42      4.97 o 
 -12  17   5       10.48       20.43      6.93 o 
 -11  17   5       12.83       16.14      5.43 o 
 -10  17   5        0.13        3.60      4.18 o 
  -9  17   5       14.89       25.15      5.02 o 
  -8  17   5       23.59       44.64     10.94 o 
  -7  17   5       21.06       33.58      5.70 o 
  -6  17   5        2.97       11.34      6.19 o 
  -5  17   5      122.28      124.60      9.51 o 
  -4  17   5        9.75       14.56     42.45 o 
  -3  17   5        7.84        5.10      4.51 o 
 -12  18   5        7.39        5.98      5.90 o 
 -11  18   5        8.43       14.92      6.02 o 
 -10  18   5       86.45      101.37      7.75 o 
  -9  18   5       24.13       21.23      8.98 o 
  -8  18   5        6.29       17.85      6.66 o 
  -7  18   5      116.61      134.96      9.36 o 
  -6  18   5       13.35       11.32      4.93 o 
   0   0   6      484.44      470.94     29.04 o 
   0   1   6       85.06       79.43      5.46 o 
  -1   2   6      114.34      108.36      3.69 o 
   0   2   6      275.41      272.72      6.27 o 
  -2   3   6       42.87       43.99      2.44 o 
  -1   3   6       41.52       35.46      3.55 o 
   0   3   6      186.97      177.55      4.78 o 
  -3   4   6       16.54       13.56      1.55 o 
  -2   4   6        5.76       10.54      1.89 o 
  -1   4   6       23.07       21.72      2.09 o 
   0   4   6       91.03       85.24      3.06 o 
  -4   5   6      146.49      144.72      5.30 o 
  -3   5   6      161.99      148.63      3.84 o 
  -2   5   6       88.47       83.94      2.33 o 
  -1   5   6       85.01       84.03      2.95 o 
   0   5   6       15.55       14.13      1.89 o 
  -5   6   6        4.79        3.70      1.00 o 
  -4   6   6      103.43      106.04      3.23 o 
  -3   6   6      168.13      167.35      5.36 o 
  -2   6   6       36.52       40.02      3.13 o 
  -1   6   6       85.84       88.40      3.02 o 
   0   6   6       82.47       86.36      2.67 o 
  -6   7   6        8.70        6.79      3.10 o 
  -5   7   6       15.22       23.25      6.12 o 
  -4   7   6      274.95      280.43      7.62 o 
  -3   7   6       19.41       19.90      3.00 o 
  -2   7   6      124.03      135.17      3.95 o 
  -1   7   6       66.83       70.04      3.46 o 
   0   7   6      189.96      187.13      9.79 o 
  -7   8   6      111.55      110.34      8.99 o 
  -6   8   6      289.56      275.41      6.48 o 
  -5   8   6       49.03       50.03      2.86 o 
  -4   8   6       55.67       54.88      6.74 o 
  -3   8   6      110.16      111.05      6.18 o 
  -2   8   6       81.92       87.39      3.11 o 
  -1   8   6       52.22       52.88      4.58 o 
   0   8   6       91.61       92.83      4.10 o 
  -8   9   6       11.01       10.35      2.89 o 
  -7   9   6      145.15      145.49      5.45 o 
  -6   9   6      136.93      152.38      6.49 o 
  -5   9   6      311.15      308.34      8.85 o 
  -4   9   6        8.75       15.41      8.94 o 
  -3   9   6       35.26       29.81      5.00 o 
  -2   9   6        7.66        8.64      3.50 o 
  -1   9   6      262.42      269.22      8.19 o 
   0   9   6       32.96       32.79      3.63 o 
  -9  10   6        8.08       12.41      6.37 o 
  -8  10   6       18.66       20.61      4.67 o 
  -7  10   6       83.61       87.43     10.99 o 
  -6  10   6        0.86        4.32      3.64 o 
  -5  10   6       96.07       88.50      7.07 o 
  -4  10   6      211.23      199.97      5.63 o 
  -3  10   6      106.20      117.43      7.52 o 
  -2  10   6       11.99       14.58      3.88 o 
  -1  10   6      160.95      165.31      5.68 o 
   0  10   6       19.21       21.32      3.16 o 
 -10  11   6       40.54       50.27      6.86 o 
  -9  11   6        5.10        6.19      2.87 o 
  -8  11   6       23.84       31.47      4.36 o 
  -7  11   6       62.48       60.80      3.51 o 
  -6  11   6       92.24       91.49      3.78 o 
  -5  11   6       11.49       16.55      5.40 o 
  -4  11   6        5.75        2.39      4.06 o 
  -3  11   6      294.97      283.06      9.78 o 
  -2  11   6       45.79       59.32      5.13 o 
  -1  11   6      150.42      160.07      7.77 o 
   0  11   6        5.36       13.33      4.03 o 
 -11  12   6       16.48       18.10      3.66 o 
 -10  12   6       26.42       29.50      3.75 o 
  -9  12   6        5.92        9.67      3.65 o 
  -8  12   6       80.57       86.54      4.70 o 
  -7  12   6       18.98       21.80      4.74 o 
  -6  12   6       65.77       69.13      7.60 o 
  -5  12   6        1.87        4.74      5.94 o 
  -4  12   6       26.85       31.44      8.32 o 
  -3  12   6       33.42       31.04      4.18 o 
  -2  12   6        1.86       -2.82      4.92 o 
  -1  12   6       12.69       11.37     10.75 o 
   0  12   6       24.68       31.25      5.01 o 
 -12  13   6       22.03       30.45      6.58 o 
 -11  13   6        1.98        5.18      3.78 o 
 -10  13   6       19.96       32.10      4.49 o 
  -9  13   6      112.15      116.82     12.59 o 
  -8  13   6       15.11       17.10      4.13 o 
  -7  13   6       30.46       30.12      9.86 o 
  -6  13   6      128.04      137.98      7.63 o 
  -5  13   6       17.36       24.44      5.38 o 
  -4  13   6       15.17       19.21      7.00 o 
  -3  13   6       36.05       45.00      6.16 o 
  -2  13   6       55.18       63.96      5.22 o 
  -1  13   6        5.97        9.71      4.18 o 
   0  13   6        9.32       14.18      7.89 o 
 -12  14   6       13.78       22.53      7.31 o 
 -11  14   6        5.02        4.64      4.46 o 
 -10  14   6       32.51       35.42      4.89 o 
  -9  14   6       10.87       16.16      5.09 o 
  -8  14   6        5.09       13.47      7.24 o 
  -7  14   6       12.20       31.08      8.07 o 
  -6  14   6       30.31       41.64      8.41 o 
  -5  14   6      144.01      148.94     13.18 o 
  -4  14   6      103.36      130.83     12.24 o 
  -3  14   6       54.54       58.93     12.30 o 
  -2  14   6        5.94        2.01      5.25 o 
 -11  15   6       12.76       14.60      5.38 o 
 -10  15   6        4.81        8.72      6.27 o 
  -9  15   6       47.88       56.83      7.68 o 
  -8  15   6       13.83       22.30      9.28 o 
  -7  15   6        9.23       15.60      5.41 o 
  -6  15   6       17.38       37.73      6.71 o 
  -5  15   6       29.57       29.37      7.76 o 
  -4  15   6        2.93       11.81     11.25 o 
   0   1   7       68.63       69.42      2.73 o 
  -1   2   7      138.52      117.78      3.38 o 
   0   2   7       18.59       20.57      2.43 o 
  -2   3   7       42.99       29.37      2.76 o 
  -1   3   7        2.25        3.37      2.51 o 
   0   3   7       19.34       21.92      5.47 o 
  -3   4   7       66.21       56.65      6.18 o 
  -2   4   7       77.67       71.36      4.72 o 
  -1   4   7       82.91       73.88      4.44 o 
   0   4   7       29.11       28.98      8.55 o 
  -4   5   7       22.82       30.00      3.32 o 
  -3   5   7       11.00       15.24      7.99 o 
  -2   5   7       29.64       29.26      6.66 o 
  -1   5   7       14.15        9.19      3.32 o 
   0   5   7       17.28       25.26      3.93 o 
  -5   6   7       14.73       16.07      5.24 o 
  -4   6   7       35.72       41.23      4.01 o 
  -3   6   7       43.19       39.25      5.56 o 
  -2   6   7       41.33       45.85      4.64 o 
  -1   6   7       12.48       19.83      6.91 o 
   0   6   7       52.20       62.73      5.01 o 
  -6   7   7       47.27       50.72      6.06 o 
  -5   7   7        3.00       13.81      7.48 o 
  -4   7   7       46.24       57.43      5.43 o 
  -3   7   7       17.84       20.90      5.88 o 
  -2   7   7       16.41       25.30      4.43 o 
  -1   7   7       39.63       41.29      4.89 o 
   0   7   7       34.01       37.81     10.20 o 
  -7   8   7       15.42       12.12      6.16 o 
  -6   8   7       88.19       83.48      7.71 o 
  -5   8   7        5.83       18.35      6.43 o 
  -4   8   7      174.55      197.52      9.40 o 
  -3   8   7        5.03        5.46      4.87 o 
  -2   8   7       52.19       56.75      5.18 o 
  -1   8   7        7.70       18.62      5.84 o 
   0   8   7       69.88       83.14      6.18 o 
  -8   9   7        8.20       22.41      7.69 o 
  -7   9   7       20.77       18.22      5.04 o 
  -6   9   7       59.74       62.02      7.55 o 
  -5   9   7        2.20        2.17      6.57 o 
  -4   9   7        5.92       15.78      6.09 o 
  -3   9   7        5.68       10.17      4.79 o 
  -2   9   7       13.99       15.26      4.25 o 
  -1   9   7       71.44       83.57      8.82 o 
   0   9   7       28.80       31.02      6.14 o 
  -9  10   7       14.76       23.85      9.08 o 
  -8  10   7        0.88        1.21      5.32 o 
  -7  10   7       14.29       10.99      5.59 o 
  -6  10   7       15.75       15.79      4.80 o 
  -5  10   7       37.74       42.54      5.49 o 
  -4  10   7        5.81       12.13      9.68 o 
  -3  10   7       22.42       38.93     46.18 o 
  -2  10   7       64.99       73.01      6.26 o 
  -1  10   7       21.50       21.65      5.61 o 
  -7  11   7       12.99       15.52      5.02 o 
  -6  11   7       12.08       11.25      5.71 o 
  -5  11   7       18.43       16.90      6.76 o 
  -4  11   7       29.14       36.04      6.40 o 
                                                 
